# Supplementary material for: Experimental investigation of tunnel fire spread under moving fire source conditions
Source: PLoS One. 2026 Feb 24;21(2):e0336712. doi: 10.1371/journal.pone.0336712 (PMC12931806; doi:10.1371/journal.pone.0336712)
Supplement: S1 File — Numerical data used to generate the quantitative figures in the manuscript, including data for flame characteristics and smoke behavior. (XLSX) [file pone.0336712.s001.xlsx]

## Sheet: Flame hight& Flame tilt angel
Fire source velocity	Flame hight	Flame tilt angel	Flame hight	Flame tilt angel	Flame hight	Flame tilt angel
m/s	m	°	m	°	m	°
	H=0.075 m	H=0.075 m	H=0.100 m	H=0.100 m	H=0.125 m	H=0.125 m
0	0.25	0	0.25	0	0.25	0
0.1	0.23	27	0.25	15	0.25	30
0.15	0.2	33	0.23	30	0.23	60
0.3	0.16	50	0.2	47	0.18	75
0.5	0.15	65	0.18	60	0.14	80
0.8	0.13	75	0.16	75	0.12	85
1	0.1	90	0.14	80	0.11	90

## Sheet: Backlayering Length of Smoke
Fire source height	Backlayering Length of Smoke
cm	m
	Fire source moved to 7 m	Fire source moved to 8 m
7.5	1.23	1.23
10	1.505	1.373
12.5	1.283	1.265

## Sheet: Smoke Layer Thickness
Fire source height	Smoke Layer Thickness
cm	cm
	v=0.1m/s	v=0.15m/s	v=0.3m/s	v=0.5m/s	v=0.8m/s	v=1.0m/s
7.5	17	15.476	13.75	13.75	15	13.157
10	14	14.772	11.363	12.5	14.375	12.5
12.5	12	12.5	10.416	11.905	12.5	12.195
