# Supplementary material for: Experimental investigation of tunnel fire spread under moving fire source conditions
Source: PLoS One. 2026 Feb 24;21(2):e0336712. doi: 10.1371/journal.pone.0336712 (PMC12931806; doi:10.1371/journal.pone.0336712)
Supplement: S2 File — Data for temperature analysis. (XLSX) [file pone.0336712.s002.xlsx]

## Sheet: v=0.1m s
时间	105	106	111	112	117	118	105	106	111	112	117	118	105	106	111	112	117	118
s	7.5 cm						10.0 cm						12.5 cm
1	31.0627	31.8005	31.5355	31.4208	31.7523	31.8604	27.5896	29.0988	27.9116	28.0089	26.2651	26.737	27.6152	27.7372	27.4629	27.5279	26.9624	26.989
2	31.0408	31.851	31.4733	31.4909	31.7491	31.7959	27.5301	29.0239	27.8525	27.9816	26.2305	26.4918	27.6094	27.7294	27.557	27.5414	26.9685	27.1589
3	31.1033	31.8299	31.5204	31.4872	31.7429	31.953	27.5476	29.0596	27.8571	27.9501	26.2753	26.5566	27.6591	27.7232	27.4384	27.4986	27.149	27.272
4	31.1335	31.7433	31.5207	31.4996	31.7779	31.8142	27.6143	29.0717	27.9426	27.948	26.3639	26.6418	27.5987	27.723	27.325	27.3511	27.2072	27.3172
5	31.0346	31.7184	31.4677	31.5021	31.7282	31.7473	27.5465	29.08	27.9718	28.0485	26.3852	26.657	27.5992	27.7822	27.3771	27.379	27.2931	27.3532
6	31.0403	31.7577	31.5212	31.4546	31.7103	31.7238	27.618	29.102	27.9849	28.1344	26.405	27.1033	27.6095	27.7385	27.4144	27.4613	27.1986	27.2549
7	31.0302	31.7367	31.4762	31.5215	31.7001	31.7542	27.6413	29.0829	28.1253	28.0933	26.4687	27.1031	27.6155	27.733	27.6284	27.5822	27.0937	27.2805
8	31.0949	31.8702	31.4774	31.5061	31.6887	31.7402	27.6501	29.1485	28.414	28.1003	26.4152	26.9162	27.6087	27.7292	27.5326	27.5912	27.1197	27.2755
9	32.0573	33.6002	31.4808	31.5187	31.6681	31.7151	27.68	29.1694	28.1423	28.6906	26.4435	26.6777	27.6616	27.7363	27.5325	27.5443	27.1407	27.3239
10	34.1474	36.3032	31.5399	31.5432	31.6721	32.4145	27.7566	29.6268	28.1804	28.1745	26.4987	27.0814	27.5935	27.7817	27.4816	27.5475	27.1875	27.6811
11	36.6661	40.0423	32.1082	31.5519	31.6319	31.7048	30.8748	31.946	28.1595	28.2676	26.4569	26.7371	27.6605	27.7297	27.4674	27.4754	27.1887	27.6263
12	38.706	43.8778	31.5239	31.6063	31.6539	32.4059	33.9512	34.6529	28.7796	28.822	26.5304	27.1882	27.6138	27.7422	27.4509	27.548	27.2388	27.4379
13	42.4511	51.2021	31.4687	31.5098	31.6949	31.9133	36.5903	38.1144	28.2538	28.749	26.5049	27.2745	27.648	27.8345	27.4286	27.5536	27.2875	27.4202
14	46.369	68.45	31.517	31.5572	31.6222	31.9451	39.2296	43.4779	28.592	28.3001	26.539	27.2619	27.7098	27.8482	27.4654	27.6032	27.2207	27.4431
15	48.2702	71.1144	31.5255	31.5842	31.6348	32.182	44.6551	51.7481	28.9677	30.6365	26.6735	26.8406	27.7898	27.8759	27.5492	27.7376	27.2709	27.6052
16	48.9168	71.6157	31.5246	31.5747	31.6509	31.7553	49.9833	62.0059	31.6519	33.0325	26.7296	26.9599	27.9377	28.2108	27.5731	27.6755	27.2974	27.5219
17	49.5125	71.1963	31.4709	31.561	31.6452	31.7778	51.5204	68.8229	33.3348	35.8583	26.705	27.1847	44.1924	48.984	27.5968	27.6962	27.2701	27.4229
18	49.6383	70.3504	31.4864	31.5649	31.639	31.7946	52.8702	80.1786	36.5439	39.3655	26.7462	27.3639	55.8404	60.569	27.6452	27.7773	27.2433	27.4464
19	49.6512	69.4438	32.6005	32.4167	31.6453	31.7901	55.6102	88.1364	39.8048	42.9764	26.8149	27.3195	61.7392	60.2963	27.7959	28.4235	27.3233	27.5444
20	49.3103	67.8471	33.6227	33.6237	31.6478	32.3932	55.9623	89.4814	46.7997	56.1116	26.9021	27.0317	58.4172	60.3032	27.9212	35.5301	27.4077	27.5784
21	48.5174	65.5983	35.1969	34.3818	31.6369	31.794	56.1254	89.1201	51.535	59.9237	26.9283	27.1606	55.6447	58.6785	34.6688	32.8345	27.3106	27.5005
22	48.3569	64.6537	36.1295	36.0896	31.7031	31.7572	56.0798	85.7451	52.4988	60.5358	26.8974	27.0684	54.4278	57.8102	36.7424	31.9254	27.309	27.6801
23	47.8321	63.2254	37.3239	37.8223	31.6408	31.8032	56.2043	82.2455	52.7491	60.5801	26.9267	27.5115	53.1011	56.0944	35.9796	33.7164	27.3087	27.6133
24	47.116	61.6627	39.0503	39.6414	31.6523	31.8184	55.9346	80.0078	52.4176	60.2706	27.1525	28.0982	50.3362	54.618	34.7951	35.4357	27.2761	27.5312
25	46.5584	60.4778	41.9509	41.9789	31.6446	31.8734	55.3874	77.6361	51.5862	60.2816	29.2488	30.7168	47.6187	52.5288	33.9475	35.4349	27.2501	27.5437
26	45.9678	58.9897	45.0768	45.6938	31.6354	32.6222	54.8375	75.8886	51.1228	60.9155	32.6056	34.8761	46.8573	51.3011	33.6522	34.5541	27.3198	27.7459
27	45.2918	57.6314	51.7915	47.7319	31.6294	31.8099	53.7829	72.6738	50.4219	59.5721	34.8884	38.0364	45.3601	49.9089	33.8337	33.9939	27.6073	33.7749
28	44.8115	56.5165	54.5253	49.4072	31.6914	32.2892	52.7572	71.0859	48.7514	58.4139	39.3571	40.9985	44.9303	49.4748	34.375	33.753	32.3694	33.5134
29	44.2689	55.0542	60.5389	79.2268	31.4494	32.3562	51.9846	69.4765	47.7661	56.8041	43.6346	54.7981	44.2484	48.5701	34.1833	33.732	34.6172	32.2378
30	43.8148	53.6909	63.0101	75.7079	31.65	32.4346	50.8241	67.3172	46.2786	55.9151	46.2801	53.3792	43.1825	47.804	34.0873	33.6682	35.1554	34.8411
31	43.2855	52.6398	63.2477	73.6689	32.9626	33.5552	49.978	65.9433	45.0361	54.0833	47.0872	53.5697	42.8687	47.0573	33.729	33.6725	34.6752	39.4553
32	42.7575	51.5233	62.6089	72.3329	33.6018	33.913	48.5091	63.3559	44.163	52.562	47.2538	54.1973	42.3023	45.9464	33.5236	33.5734	34.2476	39.1204
33	42.2492	50.3884	61.8478	70.5508	34.568	35.1271	47.7873	62.026	43.0432	51.3036	46.3691	53.4164	41.98	45.6083	33.5575	33.6235	32.1997	35.4469
34	41.8604	49.5676	60.0037	68.5624	36.4933	37.0834	47.1482	60.7808	42.4432	50.2133	45.6038	52.1749	41.6641	44.8587	33.6643	33.4381	31.5433	34.2736
35	41.3852	48.305	58.2788	66.4803	37.9241	38.6459	45.7163	58.558	41.848	48.5608	44.4139	51.3871	41.4867	44.4265	33.7667	33.5637	30.4979	32.3026
36	41.0667	48.0608	56.5692	64.2429	40.1412	41.3895	44.9335	56.9351	40.9924	48.0107	42.9413	49.8216	41.092	43.9217	33.5353	33.2098	30.1832	31.1503
37	40.7114	47.2816	55.7266	62.9244	42.2141	43.9366	43.6803	54.7424	40.353	46.4097	42.187	48.9093	40.5896	43.2101	33.0309	32.6223	29.7398	30.5079
38	40.4066	46.3909	53.1353	59.9242	46.6785	47.0712	43.0719	53.6103	39.804	45.4933	41.3146	47.8714	40.468	42.9887	32.3458	32.1779	29.4666	30.2544
39	40.0493	45.719	52.4994	58.5561	49.9803	67.2763	41.6795	51.3821	39.6385	44.526	40.6878	47.0866	40.1184	42.4406	31.8966	31.7582	29.3022	29.981
40	39.6835	45.2115	50.1364	55.9799	53.6238	65.8151	41.0912	50.0269	38.9013	44.2611	39.7201	45.9218	39.8501	41.8237	31.578	31.2332	29.1528	29.9563
41	39.2198	44.26	49.1671	54.6605	55.7132	65.7667	40.6514	49.3279	38.5348	42.749	39.0613	45.0262	39.6515	41.6404	30.7858	30.6452	29.0366	29.5898
42	38.9327	43.8153	47.8079	52.9987	55.9321	65.3074	40.2649	48.5144	38.0968	41.6656	38.1502	44.068	39.4104	41.1398	30.5887	30.4719	28.8424	29.497
43	38.4794	42.922	46.8757	51.4075	56.1303	64.7301	39.9217	47.5618	37.6991	41.1542	37.7096	43.1371	39.0446	40.669	30.242	30.2021	28.5923	29.2613
44	38.2351	42.5028	46.1292	50.029	56.0984	64.5736	39.4384	46.6553	37.1963	40.1314	36.7881	42.5138	38.8968	40.4374	30.0996	30.11	28.5471	29.1133
45	37.9983	41.774	45.0746	49.4154	55.0275	62.4973	39.2205	45.8112	36.8198	39.4884	36.461	41.2848	38.7302	40.1658	29.8802	29.8647	28.3778	29.0838
46	37.5737	41.162	44.6128	48.9011	54.5256	61.2067	38.8404	45.3338	36.4842	38.4523	35.901	40.2923	38.6549	39.9847	29.7357	29.6758	28.3177	29.3266
47	37.1779	40.3417	43.6301	47.4537	52.8052	59.1572	38.5846	44.6694	36.05	37.9361	35.4202	39.266	38.2918	39.5659	29.6615	29.5172	28.2064	28.67
48	37.0201	40.0418	42.9102	46.5071	52.0835	57.0081	38.1293	43.8364	35.7873	37.1748	34.4267	38.47	38.1544	39.3165	29.4025	29.4337	28.2316	28.657
49	36.8299	39.4831	42.2664	45.4284	50.3131	54.8191	37.6739	43.0038	35.4091	36.9584	34.0887	37.4905	37.8555	38.9547	29.3743	29.346	28.1542	29.0728
50	36.5467	39.2194	42.0275	44.5361	49.5902	54.122	37.461	42.4171	35.1226	35.9281	33.7183	36.6769	37.8219	38.8876	29.2431	29.249	28.2026	28.8971
51	36.4019	38.7527	41.2279	44.6429	48.8837	52.6904	37.1387	41.5631	34.8501	35.5598	33.2993	35.9152	37.5926	38.4993	29.165	29.2794	28.0036	28.5187
52	36.2186	38.4289	40.8544	43.2631	47.5521	51.2421	36.8095	41.1007	34.7094	35.1742	32.6573	35.3977	37.5379	38.4082	29.08	29.1064	28.0068	28.4787
53	36.0502	38.1619	40.9632	42.4323	46.2224	48.1644	36.5971	40.437	34.5931	34.9146	32.3847	34.6754	37.4385	38.271	29.0705	29.1232	27.9437	28.7854
54	35.8535	37.9092	39.8313	41.6102	45.4668	47.0187	36.3707	39.8223	34.7619	34.8988	32.1099	34.2475	37.3366	38.1272	29.0842	29.0665	27.8803	28.7393
55	35.7643	37.5792	39.3079	40.3582	44.226	45.7118	36.1001	39.2608	34.2959	34.3628	31.9179	33.5826	37.1643	37.7799	28.9756	29.1067	27.8901	28.3148
56	35.5249	37.3369	38.7901	39.688	43.2824	44.687	35.91	39.008	34.1374	33.9678	31.1864	32.6413	37.0794	37.6995	29.1351	29.0633	27.8316	28.3315
57	35.3053	36.9789	38.4634	39.5177	42.4042	44.3215	35.7016	38.4778	33.9942	33.5155	31.0658	32.4252	37.0166	37.6353	28.8723	29.0186	27.8417	28.9176
58	35.216	36.7073	38.3465	39.1071	41.8449	43.3107	35.5549	38.1097	33.8024	33.3347	30.7301	31.6216	36.8846	37.3794	28.829	28.8899	27.8333	28.7521
59	35.0581	36.4984	37.9058	38.6825	40.9597	42.5344	35.2029	37.6277	33.634	33.1992	30.4382	31.6563	36.7892	37.3619	28.7224	28.923	28.0122	28.2317
60	35.0118	36.2782	37.7388	38.4362	40.6045	41.8835	34.994	37.4061	33.6534	32.8992	30.4015	31.0008	36.6919	37.1182	28.9395	28.8791	27.862	28.2309
61	34.7851	36.0166					34.8784	36.9704	33.1452	32.6457	30.2158	30.8946	36.6324	37.0701	28.8121	28.887	27.8965	28.2817
62	34.7311	35.7436					34.5834	36.3704	32.8273	32.51	30.0235	30.4058	36.5492	36.7836	28.9641	28.7551	27.9375	28.5072
63	34.5618	35.5879					34.3721	36.0052	32.7167	32.3284	29.8553	30.2547	36.3493	36.5939	29.1242	28.694	27.8272	28.4037
64	34.4358	35.3655					34.1063	35.8571	32.5771	32.4795	29.7452	30.1116	36.1874	36.4741	28.7642	28.7168	27.8361	28.0493
65	34.3421	35.2051					33.9288	35.4336	32.4406	32.0627	29.6502	29.9126	36.1387	36.3864	28.6793	28.901	27.8515	28.1197
66	34.2949	34.9223					33.7706	35.3091	32.2992	31.81	29.5648	29.8065	36.0608	36.3069	28.7418	28.972	27.8504	28.1368
67	34.1947	34.7659					33.4155	34.9468	32.3675	31.6382	29.4642	29.6564	35.9779	36.1878	28.6477	28.7386	27.7678	28.1447
68	34.0804	34.7449					33.1971	34.8219	32.335	31.4063	29.5177	29.4626	35.9233	36.1736	28.649	28.785	27.7357	28.0765
69	34.0638	34.5643					32.9853	34.6831	32.4935	31.3106	29.0532	29.2959	35.8004	35.9305	28.6443	28.729	27.7441	28.1692
70	33.9551	34.5488					32.8522	34.5548	32.0151	31.4748	28.9034	29.6664	35.7554	35.8892	28.6264	28.734	27.7588	28.0826
71	33.9273	34.4707					32.7888	34.3326	33.5501	33.6995	28.6686	28.8162	35.7058	35.8343
													35.6358	35.7783

## Sheet: v=0.15m s
时间	105	106	111	112	117	118	105	106	111	112	117	118	105	106	111	112	117	118
s	7.5 cm						10.0 cm						12.5 cm
1	32.1386	32.8183	30.4719	30.8133	30.5768	30.668	29.0965	31.918	27.5975	27.8838	26.827	26.9504	28.629	28.0101	27.7832	28.0951	27.5826	27.9386
2	32.0734	32.8002	30.4699	30.4175	30.6242	30.8246	29.0969	31.9042	27.9051	27.4225	26.8198	26.9395	28.629	28.0024	27.8305	28.0991	27.589	27.9942
3	32.0635	32.7426	30.3963	30.4293	30.5636	30.6892	29.0458	31.9494	27.5442	27.3597	26.8813	26.8379	28.6343	28.0052	27.7623	28.1389	27.5799	28.0023
4	32.1118	32.6284	30.4482	30.4285	30.5779	30.6437	29.0533	31.9667	27.612	27.4389	26.8159	27.3311	28.6316	27.9957	27.7913	28.1402	27.6432	28.0257
5	32.0279	32.6743	30.7545	30.4164	30.5671	30.6468	29.0649	32.0113	27.6155	27.7576	26.8061	27.1964	28.6844	27.999	27.9464	28.1596	27.5993	28.0338
6	32.1053	32.6504	30.3886	30.3506	30.6183	30.9652	29.1033	32.004	27.5525	27.4233	26.8705	26.8318	28.6257	27.9953	27.8622	28.1838	27.668	28.0408
7	32.0331	32.6116	30.4985	30.4042	30.626	31.1279	29.1112	32.0458	27.6008	27.4155	26.8093	26.8682	28.6295	27.9943	27.8115	28.1169	27.6583	28.1118
8	32.0835	32.6225	30.465	30.9026	30.6156	30.6269	29.0641	32.1846	27.75	27.3573	26.8983	26.8594	28.6353	27.9952	27.8649	28.188	27.6612	28.0369
9	32.6197	32.5613	30.4075	30.5189	30.5632	30.7784	29.1213	32.3333	27.5917	27.647	26.9088	26.9133	28.6097	27.9968	27.8177	28.128	27.6053	28.3182
10	34.8693	32.5593	30.4474	30.401	30.5302	30.6734	29.1547	32.4038	27.6214	27.4224	26.859	27.1176	28.6055	28.0049	27.8853	28.1793	27.6528	28.0568
11	39.9973	32.5913	30.3954	30.3701	30.5592	30.6317	29.1229	32.48	27.6091	27.444	26.9303	26.9563	28.7237	28.0322	27.8891	28.1966	27.6462	28.2136
12	40.2141	32.6912	30.4496	30.3713	30.4859	30.698	29.1873	40.3724	27.9051	27.4381	26.8765	26.9714	28.6159	28.0706	27.8343	28.1439	27.631	28.0511
13	40.4018	37.4257	30.7161	30.3996	30.4548	30.6722	29.2285	43.9323	27.6261	27.6585	26.8917	26.9912	28.6466	30.172	27.901	28.2105	27.5641	28.0001
14	40.5266	37.66	30.4087	30.3543	30.4452	30.6735	29.3465	50.1618	27.5701	27.4523	26.9513	26.9569	28.6041	32.6605	27.8719	28.1645	27.5305	28.041
15	40.6822	39.2774	30.6138	30.4237	30.5069	31.3453	36.8698	50.8264	27.9824	27.4527	26.972	26.9754	28.6071	35.0944	27.9241	28.2191	27.5014	27.9769
16	40.6746	39.9028	30.444	30.4112	30.5012	30.6379	41.4856	52.4921	27.6411	27.464	26.9765	27.0386	28.5903	36.5472	27.8864	28.3647	27.5181	27.8753
17	40.5561	41.0491	30.6651	30.4739	30.4471	31.2609	42.701	53.5325	27.6416	27.4671	26.9376	27.4145	28.6436	37.8616	27.9639	28.2358	27.4846	27.9034
18	40.5787	41.759	30.6058	30.7007	30.4608	30.7345	43.5554	53.8148	27.6453	27.4791	26.9343	27.3091	28.5825	39.6849	27.9879	28.2464	27.467	27.8825
19	40.5785	41.8638	31.2066	38.0114	30.6069	32.9263	43.7543	54.1441	27.9387	27.5118	27.0085	27.0347	28.5856	40.2643	27.9476	28.2704	27.4668	27.8804
20	40.4415	42.0099	34.7813	37.6571	31.6003	37.309	44.1484	54.1703	27.8555	27.5113	27.0186	27.0375	28.5946	40.0107	28.0384	28.2699	27.4773	28.169
21	40.3159	42.3766	36.8346	39.3303	35.6641	37.5035	44.0226	54.1743	27.6869	27.7771	27.0568	27.0239	28.6174	39.4092	28.0964	28.4069	27.5042	28.0307
22	40.3105	42.6093	37.3083	39.3477	35.7928	37.9055	43.851	54.2036	27.6851	27.5619	27.069	27.0858	28.6644	39.2933	28.2767	49.9664	27.5031	27.9377
23	40.2741	42.7026	38.216	39.5021	36.7709	38.3133	43.5375	54.0556	28.0824	27.9108	27.0794	27.1821	28.6004	38.8637	29.5495	47.3798	27.5189	27.966
24	40.01	42.7722	38.313	40.0574	37.1523	38.8692	43.6088	54.0933	31.2931	34.5335	27.1496	27.2217	28.6078	38.3231	36.3695	44.2635	27.5628	27.9907
25	39.8882	42.8094	38.472	39.7482	37.3246	38.9343	43.4138	53.9463	34.9346	39.519	29.6359	31.8108	28.5957	38.0008	37.5157	45.4797	27.6372	28.1472
26	39.7693	42.887	38.3656	39.6865	37.6451	39.1275	43.1853	53.7198	37.5394	41.1599	34.6324	45.7132	28.6317	37.7002	37.3553	44.9073	27.8165	49.5213
27	39.6803	42.9445	38.3015	39.5779	37.5492	38.7823	43.0761	53.4187	38.8443	42.3887	38.0016	45.0593	28.6433	37.2345	37.3479	42.7329	30.2568	47.3061
28	39.481	42.8183	38.2026	39.5641	37.3853	38.8905	42.8054	53.0264	39.6705	42.056	38.479	44.2386	28.6577	36.5859	37.4451	41.7036	32.8443	44.883
29	39.3882	42.84	38.0405	39.2677	37.4631	38.7197	42.627	52.9807	40.297	41.7024	39.2425	44.4157	28.7507	36.3691	37.5287	40.8488	34.398	44.4352
30	39.1904	42.7559	37.9521	39.1286	37.5323	38.6015	42.2195	52.3593	40.6449	41.4703	39.7058	43.7526	28.7778	36.1035	37.398	40.4534	35.205	44.4933
31	39.0391	42.6849	37.9264	39.1581	37.485	38.6448	42.1418	52.2089	41.0806	41.538	40.5702	43.9722	28.849	35.7797	37.1471	40.2752	36.7401	44.2206
32	38.9105	42.5461	37.9042	38.9253	37.3681	38.52	41.9999	51.8784	40.6901	41.4525	40.9504	43.9195	29.7201	35.4821	37.1921	40.2101	38.0905	45.6079
33	38.2519	42.4068	37.52	38.5847	37.3125	38.4833	41.7091	51.4937	40.3338	40.9757	40.8516	43.7744	30.8191	35.2116	37.0537	39.7794	39.6222	44.3782
34	38.5895	42.3409	37.223	38.7282	37.2422	38.2784	41.6238	50.8956	40.1255	40.7751	39.8927	42.6364	31.3453	34.9261	36.8701	39.1019	39.1472	43.3235
35	38.3781	42.1903	37.0778	38.6989	37.2332	38.2843	41.2953	50.3757	39.8647	40.5224	39.5562	41.9714	32.2213	34.5449	36.8747	38.8463	38.6586	42.9746
36	38.3175	41.9425	36.9834	37.8866	37.1462	38.0019	41.2257	50.3193	40.1447	40.2813	38.9734	40.3086	33.0469	34.5224	36.7048	38.3538	38.0577	42.3155
37	38.2499	41.9304	36.8481	37.7819	37.1812	37.9049	41.1908	49.9128	39.3802	40.0044	38.4331	40.5848	33.2423	34.2642	36.6426	37.9878	36.9945	41.868
38	38.114	41.7204	36.6612	37.7079	37.0579	37.6213	40.824	49.8373	39.4838	39.854	37.6218	38.9786	33.4584	34.069	36.5645	37.8051	36.8189	41.8689
39	37.9563	41.5065	36.6354	37.4436	36.945	38.0112	40.7432	49.4289	38.8419	39.7085	36.966	38.4728	33.6898	34.0326	36.4024	37.7854	35.7443	40.8583
40	37.7629	41.3862	36.4416	37.2471	36.9128	38.299	40.6071	48.9882	38.4716	38.8469	36.6184	37.8476	33.8041	33.9322	36.6502	37.7793	35.6527	40.7449
41	37.6127	41.2901	36.4564	37.6534	36.8153	37.6576	40.3965	48.39	38.3077	38.5968	36.3662	38.0046	33.9086	33.9805	36.2029	37.6428	35.406	40.1548
42	37.4873	40.9812	36.5906	36.9938	36.7567	37.7009	40.1313	48.1528	37.8895	38.6574	36.1694	37.0641	33.9803	33.7712	36.0399	37.4964	34.9548	39.0431
43	37.3747	40.8972	36.1496	37.1621	36.5965	37.2356	40.0917	47.8411	37.6805	37.8006	35.9232	36.6069	34.0834	33.6054	36.0663	37.5214	34.8294	38.3421
44	37.2718	40.6462	35.9526	36.8248	36.5951	37.1208	39.733	47.5676	37.438	37.8639	35.8731	36.7351	34.1202	33.5785	36.3346	37.4778	33.9932	37.1703
45	36.9993	40.4785	35.823	36.4364	36.3805	36.9849	39.7328	47.1038	37.2273	36.9348	35.5071	36.4803	34.1762	33.5892	36.0028	37.4173	33.4604	36.3861
46	36.9979	40.2314	35.6958	36.3146	36.405	37.0224	39.4461	46.9626	37.4028	36.8697	35.2986	35.957	34.2839	33.4417	35.983	37.3104	33.2811	35.9148
47	36.8595	39.9936	35.5846	36.0653	36.1353	36.7456	39.4107	46.4295	36.7759	36.9754	34.9583	35.7446	34.5229	33.3378	35.9452	37.3388	33.1944	35.9914
48	36.7307	39.748	35.535	36.0705	36.1658	36.7263	39.1408	46.3088	36.6045	36.2649	34.7413	35.9609	34.663	33.3312	36.0066	37.3176	32.6845	35.5557
49	36.4376	39.5106	36.0986	35.8947	36.0378	37.1755	39.1487	45.5911	36.2486	36.3803	34.6732	35.4285	34.7891	33.1819	36.0531	37.3545	32.648	35.523
50	36.3915	39.2095	35.3244	35.8015	35.9673	36.4792	39.0335	45.5179	36.2406	35.7961	34.562	35.6267	34.772	33.1593	35.922	37.2238	32.3322	35.2709
51	36.3328	39.1398	35.195	35.5733	35.7029	36.4793	38.9146	44.9896	35.7986	35.4018	34.3747	35.2986	34.7434	33.0857	35.8903	37.1076	32.2799	35.0483
52	36.1409	39.0662	35.1707	35.5726	35.8222	36.557	38.7165	44.4643	35.3988	35.0342	34.2921	34.8499	34.8026	32.9669	35.8259	36.7756	32.2262	35.2991
53	36.1517	38.7628	35.0179	35.4841	35.8144	36.6968	38.5208	44.1058	35.3656	34.7174	33.9718	34.7398	34.8196	32.9723	35.6514	36.7323	32.304	34.6461
54	35.9487	38.4755	35.0455	35.4301	35.7765	36.1362	38.4754	43.8631	35.0025	35.1513	33.4336	34.109	34.8085	33.0218	35.4795	36.5915	32.3131	34.6758
55	35.8424	38.2209	35.509	35.2715	35.7925	36.6209	38.4133	43.7503	34.7289	35.0173	32.9648	33.8005	34.5437	33.046	35.412	36.4057	32.1007	33.82
56	35.8494	38.1689	35.3171	35.6913	35.6889	36.1782	38.2317	43.5174	34.5879	34.3527	32.8801	33.6686	34.5713	33.0147	35.3252	36.3572	31.9139	33.5483
57	35.7342	38.0799	34.7002	35.3608	35.6856	36.1413	38.0886	43.2795	34.4111	34.3186	32.5136	33.5292	34.6253	32.9943	35.2817	36.3398	31.6465	33.3982
58	35.6395	37.9822	35.0786	34.9185	35.6909	35.9851	37.9592	42.8731	34.2692	34.0378	32.2447	32.7768	34.693	33.0275	35.0091	36.191	31.3084	33.2237
59	35.5842	37.8754	34.9331	34.7684	35.636	35.9517	37.7403	42.4154	34.3826	33.8971	32.0803	32.6994	34.6842	32.915	34.8947	35.9738	31.0213	33.0205
60	35.5411	37.683	34.4623	35.2669	35.476	35.9679	37.5184	42.2829	34.1199	33.7304	31.9276	32.4274	34.7123	32.8693	34.8369	35.7605	31.0925	33.4608
61	35.3766	37.3081	34.3562	34.6101	35.4496	35.5805	37.5334	41.5151	33.6246	33.558	31.8492	32.0264	34.7543	32.8258	34.3607	35.4828	30.8511	32.7341
62	35.3566	37.2822	34.3184	34.516	35.3446	35.7768	37.2373	41.129	33.6304	33.4675	31.6257	31.6913	34.8607	32.8072	34.3884	--	--	--
63	35.214	37.0765	34.2033	34.4238	35.3345	35.4273	37.0707	40.6529	33.7503	33.3843	31.3847	31.4743	34.916	32.7289	--	--	--	--
64	35.172	36.7478	34.1934	34.3109	35.2212	35.3875	36.9535	40.4635	33.2463	33.2614	31.3453	31.4284	34.9456	32.5803	--	--	--	--
65	35.1014	36.6775	34.7927	34.1821	35.1943	35.4109	36.8161	40.1193	33.1909	33.3756	30.7395	31.4831	35.0458	32.5313	--	--	--	--
66	35.0267	36.4501	33.9447	34.1386	35.0516	35.2614	36.676	40.0495	33.0435	33.4763	30.9979	30.9565	35.0252	32.4968	--	--	--	--
67	34.9358	36.2255	33.868	33.9909	35.0722	35.2199	36.5032	39.5315	32.9432	33.2687	30.7317	30.8972	35.0852	32.3374	--	--	--	--
68	34.8411	36.0413	34.1856	34.027	34.8104	35.0077	36.3755	39.4735	32.7814	32.7806	30.7838	30.8701	35.1028	32.3036	--	--	--	--
69	34.7045	36.022	33.7388	33.8148	34.7126	34.9153	36.3486	39.1131	32.6976	32.8053	30.6179	30.5811	35.1242	32.1642	--	--	--	--
70	34.7099	35.7658	33.5451	33.7646	34.6784	35.1516	36.305	39.0507	33.0625	32.6966	30.6098	30.3993	35.0644	32.0689	--	--	--	--
71	--	34.4707			34.6686	34.8162	36.1759	38.7913	32.5844	32.6566	30.3879	30.7795	35.0269	31.9914
							36.1252	38.5144	32.6065	32.6362			35.0497	31.8639
							36.0927	38.2282

## Sheet: v=0.3m s
时间	105	106	111	112	117	118	105	106	111	112	117	118	105	106	111	112	117	118
s	7.5 cm						10.0 cm						12.5 cm
1	36.6495	39.1437	33.0478	32.944	32.1247	32.154	28.1266	28.3199	27.7107	27.6689	27.1422	26.9885	31.7107	32.4856	32.4146	32.4975	28.9129	29.0773
2	36.636	39.1497	32.957	32.9403	32.0569	32.1568	28.1186	28.3823	28.0123	27.7353	27.1541	27.4304	31.6543	32.5054	32.3509	32.409	28.8894	29.1011
3	36.6652	39.017	32.984	32.9526	32.0574	32.806	28.1173	28.3289	27.6481	27.6596	27.2333	27.5031	31.7104	32.4591	32.3997	32.8391	28.8986	29.1117
4	36.5841	39.0748	33.3462	32.9906	32.0566	32.1627	28.1167	28.379	27.8605	27.7218	27.2593	27.0542	31.7175	32.4528	32.4045	32.4753	28.9769	29.1513
5	36.6356	39.4301	32.9697	33.0172	32.1034	32.6347	28.1205	28.3145	27.6958	27.712	27.2731	27.1163	31.7029	32.4981	32.4039	32.4555	28.9391	29.1604
6	36.5918	44.4223	33.0435	33.0282	32.0647	32.1703	28.1185	28.3617	27.6834	28.1561	27.2997	27.3154	31.7084	32.5758	32.3795	32.3999	29.0225	29.2388
7	36.674	45.9609	32.9255	33.1769	32.063	32.0939	28.064	28.3824	27.6197	27.6964	27.2887	27.1684	31.7141	32.4592	32.4332	32.4575	29.067	29.2645
8	36.6674	46.934	33.0782	33.4877	32.1211	32.1724	28.0919	28.4231	27.684	28.2718	27.3003	27.1577	31.6862	32.4638	32.4282	32.4607	29.069	29.2465
9	36.6614	47.3193	33.0289	33.6497	32.1249	32.8222	28.1147	28.7652	27.6774	27.6849	27.3586	27.4842	31.8659	32.5075	32.3717	32.405	29.0204	29.2545
10	36.7019	47.7316	33.0997	38.8571	32.0678	32.1156	28.2993	32.7146	27.6186	27.7526	27.3431	27.5236	33.2762	32.9464	32.4215	32.7097	29.0185	29.2695
11	36.7025	48.0909	35.4694	37.9376	32.1251	32.185	28.4173	33.0133	27.6633	27.8766	27.3197	27.124	39.2586	45.237	32.7994	32.7753	29.1202	29.2713
12	36.7232	48.1755	36.6614	38.3925	32.0863	32.198	28.4554	33.7523	27.6484	27.8084	27.3855	27.0679	39.3039	45.0371	32.3894	32.4128	29.0972	29.2831
13	36.7443	48.0719	36.8418	39.6375	32.0922	32.2006	32.5162	35.0813	27.9304	27.7265	27.3478	26.9741	39.2234	44.5954	32.4454	32.4268	29.1078	29.3147
14	36.9063	48.0355	37.3238	38.5842	32.1777	32.1617	37.3751	36.5648	27.7517	28.1086	27.3403	27.0313	39.2068	44.5667	32.8644	32.5742	29.1608	29.3605
15	38.1454	47.7493	37.4813	38.632	32.2708	35.1285	38.5293	36.9528	27.8665	28.2667	27.3588	27.3489	39.4947	45.1172	33.1176	41.1517	29.2018	29.3743
16	41.0537	47.4179	37.5202	38.759	33.4329	36.1403	39.0512	37.2054	27.9941	30.8375	27.4584	35.8542	39.8834	45.305	45.6484	40.9988	29.2403	29.4171
17	41.3251	47.0438	37.4483	38.8365	36.3009	36.6759	39.5592	37.2	33.353	32.3931	28.3554	34.2278	39.7513	45.0602	46.5479	43.1998	29.2864	29.4883
18	41.9092	46.7596	37.5281	38.932	36.3601	37.506	39.6675	37.2472	34.1832	33.8937	29.3116	34.0301	39.7843	44.1808	45.4211	44.3407	29.3034	29.4587
19	42.8254	46.4068	38.1518	38.8637	36.5283	38.0819	39.9471	37.3167	34.2767	35.0465	30.8374	36.9897	39.6633	43.8333	45.5394	43.4023	29.3443	29.5654
20	42.9006	45.8646	37.7919	38.9537	37.2569	38.7338	40.0698	37.2385	34.4998	35.5117	34.2175	37.5324	39.6511	43.6758	45.5879	43.5673	29.5627	31.2601
21	42.8655	45.8356	38.1637	38.5741	37.1707	38.2937	40.1448	37.0971	35.607	35.5954	34.2077	37.468	39.6544	43.3139	44.4688	43.8624	29.7381	56.6982
22	42.9048	45.8436	37.8402	38.6504	37.4015	38.8188	40.0083	37.1048	35.5038	35.5607	34.8636	38.1576	39.5101	43.0081	44.2069	43.8734	34.5621	50.898
23	43.0331	45.2063	37.64	38.3919	38.6377	38.4873	39.8385	36.9507	35.5391	35.3393	34.9063	37.4659	39.4707	42.6067	43.9294	43.1827	36.9226	48.617
24	43.087	45.1004	37.6753	38.4413	38.8007	38.8302	39.8481	36.8948	35.4848	35.5088	34.9056	36.9908	39.4389	42.6452	43.587	43.3267	37.6918	47.8846
25	42.9687	44.9146	37.5839	38.5695	38.8158	39.3846	39.7002	36.76	35.04	35.7525	34.7698	35.6194	39.3808	42.1536	43.4188	43.0561	39.1929	47.8742
26	42.6888	44.5835	37.6354	38.3225	38.5785	39.1118	39.4682	36.6691	34.9971	35.6601	34.565	35.5252	39.3811	42.1219	43.0123	43.2079	42.416	48.1469
27	42.7266	44.5005	38.022	38.0946	38.5106	38.9786	39.4626	36.4819	35.1939	35.5549	33.8492	34.6185	39.102	42.0258	43.2032	42.7485	42.4276	48.7238
28	42.5357	44.1203	37.5469	38.3424	38.5273	38.9699	39.2721	36.4695	34.9699	35.9912	33.6382	34.2886	38.9394	41.8183	42.5386	42.6998	42.1632	49.7033
29	42.5265	43.9401	38.0336	38.0499	38.3234	38.9352	38.8519	36.351	35.0167	35.176	33.0227	33.9472	38.7984	41.3826	42.2179	42.3437	42.9249	49.9395
30	42.1371	43.8553	37.4331	38.2862	38.2147	38.5146	38.6247	36.1168	34.8984	34.6025	32.5954	34.1171	38.6174	41.2698	42.0679	42.1942	46.9971	50.6888
31	42.0951	43.6264	37.919	37.7929	38.0532	38.5253	38.2528	35.9841	34.8899	34.5967	32.0822	32.8531	38.4974	41.1382	41.821	41.8099	48.0545	50.9203
32	41.7947	43.595	37.2552	37.6965	37.8885	38.3574	37.9504	35.8366	35.2846	34.3056	31.1092	31.5616	38.4205	40.9067	41.9476	41.2957	48.425	50.7523
33	41.7794	43.1236	37.1006	37.5408	37.9028	38.2765	37.8355	35.7117	34.8784	34.7691	30.5818	31.151	38.3646	40.8665	41.3849	40.9427	46.6695	48.92
34	41.6812	43.0117	37.2096	37.4928	37.7297	38.5496	37.4632	35.4066	34.887	34.7474	30.2455	30.6976	38.2668	40.6117	40.6889	40.8291	45.5008	47.7718
35	41.5216	42.9674	37.6204	37.3497	37.5617	37.9821	37.2927	35.4316	34.8961	34.457	30.0599	31.1056	38.0902	40.4643	41.2463	40.5801	44.6052	46.7651
36	41.3898	42.6234	36.9979	37.8231	37.5246	37.741	36.9098	35.2189	34.7922	34.6084	29.9496	30.9228	38.0402	40.4066	40.8636	40.42	43.7928	46.0701
37	41.2041	42.1674	36.8787	37.4273	37.4394	37.8281	36.62	35.2573	34.7547	33.9682	29.8422	30.4306	37.9365	40.3504	40.2963	40.194	43.3107	45.8528
38	41.043	42.1281	36.7009	37.0404	37.2112	37.6225	36.3555	35.0623	34.7197	33.9754	29.722	30.1962	37.9813	40.0296	40.2112	40.2013	42.4346	45.2452
39	40.8438	41.7528	36.9221	37.0513	37.1481	37.4638	36.2874	34.888	34.9551	33.912	29.7199	30.0291	37.8587	39.9947	40.0604	39.9521	42.1484	44.8548
40	40.7802	41.5858	37.1482	36.8938	36.8736	37.2802	36.0502	34.6462	34.8243	33.7385	29.4548	30.2811	37.7792	39.653	40.3321	39.1915	41.7254	44.3911
41	40.4905	41.0052	36.4388	36.8615	36.8534	37.3015	35.7445	34.5909	34.3496	33.6767	29.152	29.6119	37.7019	39.595	39.8395	39.8779	41.2238	43.731
42	40.4551	40.9575	36.763	36.8161	36.691	37.1191	35.4997	34.4162	34.6541	33.5461	29.1637	29.5498	37.5596	39.5443	39.7471	39.6869	40.7903	42.9252
43	40.1999	40.6003	36.3623	36.9836	36.7128	37.0546	35.2204	34.4178	34.0706	33.6651	28.9382	29.3114	37.5412	39.4637	39.6812	39.6345	40.5013	42.2741
44	40.001	40.4026	36.2884	36.6189	36.5415	36.8832	35.1543	34.2616	34.3236	33.3053	28.9607	29.3205	37.4377	39.3055	39.4635	39.5038	39.5178	41.1761
45	39.9116	39.7735	36.5763	36.5089	36.4303	36.7594	35.0314	34.1983	33.854	33.5702	28.7035	29.0406	37.3921	39.1304	39.3834	39.8762	38.8976	40.6675
46	39.7658	39.6781	36.1184	36.3482	36.4495	37.3842	34.9298	34.2392	33.7382	33.1563	28.6304	29.0547	37.3488	38.9621	39.34	39.3801	38.0173	39.467
47	39.6903	39.4642	36.0883	36.7084	36.2728	36.5837	34.8272	34.0924	33.6208	32.9082	28.5472	28.9891	37.1742	38.9074	39.2809	39.6217	37.0031	38.8816
48	39.4729	39.3275	36.0247	36.1523	36.1725	36.4898	34.7709	34.0886	33.8995	32.9287	28.6115	29.0843	37.1946	38.8282	39.2992	39.3759	35.9254	37.526
49	39.4739	38.895	36.4347	36.1694	36.1232	36.5005	34.5894	33.8359	33.6704	33.3151	28.4142	28.8905	37.1307	38.7445	39.2431	39.233	35.2917	36.8197
50	39.2826	38.8518	35.8403	36.4843	35.9543	36.2816	34.5784	33.8073	33.2242	32.8574	28.4479	28.8799	36.9952	38.634	39.6425	38.8761	34.316	36.2179
51	39.156	38.57	35.6629	35.9627	35.8838	36.0801	34.4672	33.684	33.5914	32.8182	28.3701	28.7813	37.0427	38.6226	39.3571	38.8958	33.9217	34.9859
52	38.9223	38.4463	35.5451	35.8793	35.72	35.9183	34.2902	33.7064	33.0572	32.6596	28.2834	29.3233	37.0552	38.5845	39.3196	38.5487	33.4503	35.0761
53	38.9373	38.3774	36.1246	36.203	35.4892	35.7442	34.1878	33.5534	33.1039	32.8643	28.1513	28.5771	36.9923	38.6599	38.7587	38.4037	33.244	34.2677
54	38.7059	38.1927	35.4188	36.1934	35.4683	35.6702	34.0167	33.5613	33.0547	32.6138	28.1608	28.8966	36.975	38.4461	39.1147	38.3203	32.9874	34.5132
55	38.6542	38.0379	35.2938	35.6256	35.4058	35.5445	34.0399	33.447	33.3336	32.7764	28.1484	28.3456	36.9571	38.5074	38.3644	38.0408	32.6743	33.8616
56	38.5581	37.8284	35.7626	35.5196	35.3272	35.9023	34.0042	33.32	32.8776	32.8683	28.0983	28.449	36.9403	38.4201	38.3156	38.0741	32.4896	33.5957
57	38.3286	37.7407	35.1779	35.6764	35.0705	35.3188	33.8091	33.2131	33.2013	32.3863	27.9994	28.8621	36.9278	38.3227	38.2672	38.0128	32.419	33.5027
58	38.2495	37.5505	35.1383	35.3192	35.0953	35.3209	33.8224	33.1006	32.6186	32.187	28.0379	28.363	36.9629	38.2739	38.1574	38.4794	32.1897	33.1982
59	38.1051	37.5699	35.0527	35.1257	34.9119	35.0032	33.6534	32.9563	32.518	32.5742	27.9507	28.7539	36.9074	38.2536	38.4618	37.9175	32.095	33.0953
60	37.9628	37.3792	34.9532	35.0225	34.8699	34.9955	33.6517	32.8591	32.3261	31.9947	27.9073	28.4578	36.7614	38.1439	37.9659	38.3744	31.9506	32.9197
61	37.96	37.3546	35.3468	35.4251	34.8451	35.5942	33.5931	32.7247	32.2125	31.661	27.9597	28.8895	36.7203	37.9969	37.8985	37.9927	31.9068	32.8886
62	37.8594	37.1469	35.3548	34.8535	34.6986	35.5548	33.4944	32.74	32.5728	31.6232	27.8884	28.5383	36.6532	37.8437	37.7752	37.8565	31.9123	32.7906
63	37.7891	36.9909	34.7535	35.2392	34.6036	34.2419	33.3706	32.6471	31.9085	31.6016	27.8775	28.4209	36.5664	37.8332	37.8134	37.8403	31.7209	32.6347
64	37.6888	36.9674	34.5962	34.7407	34.6273	34.6078	33.2825	32.5341	32.0982	31.2091	27.957	28.4757	36.5063	37.7048	38.0653	38.0253	31.785	33.1962
65	37.6009	36.9738	34.4897	34.5108	34.4161	34.521	33.1906	32.425	31.496	31.4249	27.8951	28.5445	36.4298	37.8141	38.0247	37.8062	31.5802	32.4689
66	37.5644	36.7915	34.4594	34.4534	34.3821	34.5109	33.2264	32.3605	31.2511	31.0803	27.9843	28.3306	36.3566	37.6668	37.7274	37.943	31.5181	32.6113
67	37.5052	36.6749	34.752	34.8794	34.306	34.9594	33.0462	32.1506	31.4096	30.564	27.8797	28.1787	36.3042	37.5609	37.7181	37.6394	31.5709	32.386
68	37.3801	36.5917	34.3563	34.4171	34.2569	34.655	32.9858	32.1801	30.952	30.4893	27.8397	28.1844	36.232	37.5353	37.7099	37.6669	31.4886	32.5861
69	37.3458	36.4408	34.5773	34.4292	34.1563	34.1746	33.0283	32.0053	31.0755	30.3098	27.7432	28.1085	36.1604	37.5597	37.6323	37.541	31.4804	32.2227
70	37.3195	36.4802	34.3061	34.7207	34.1152	33.3262	32.9826	31.7572	30.9634	30.6083	27.7476	28.0074	36.181	37.4129	37.9868	37.9438	31.5061	32.2044
71	37.2774	36.3184	34.2704	34.7216	34.0937	34.369	32.907	31.7149	30.6264	30.1476	--	--	36.0429	37.2526	37.9869	37.4425	31.4383	32.5006
	--	--					--	--	--	--			--	--
							--	--	--	--

## Sheet: v=0.5m s
时间	105	106	111	112	117	118	105	106	111	112	117	118	105	106	111	112	117	118
s	7.5 cm						10.0 cm						12.5 cm
1	33.0614	33.632	30.6921	30.6639	30.5632	31.109	26.6404	27.9337	27.4406	27.6946	26.931	27.1342	28.6415	29.3115	28.4223	29.0202	27.109	27.681
2	33.0551	33.6632	30.7035	30.613	30.5524	30.5922	26.6238	27.9821	27.12	27.2035	26.9933	26.8402	28.667	29.371	28.4526	29.0097	27.0716	27.6841
3	33.0708	33.7521	30.7219	30.6635	30.5658	31.0216	26.5545	27.9898	27.0677	27.1437	26.9877	26.9032	28.6483	29.3613	28.4734	29.0716	27.1497	27.7228
4	33.0789	33.7165	30.6816	30.6124	30.5606	30.651	26.5794	27.9872	27.5469	27.1368	27.0244	26.9359	28.6515	29.3059	28.4474	29.045	27.2202	28.2722
5	32.9997	33.7446	30.717	30.8413	30.6191	30.6502	26.6629	27.9857	27.0632	27.1462	26.9693	27.3868	28.641	29.3136	28.4452	29.0473	27.1904	27.7859
6	33.0442	33.886	30.9135	30.688	30.5768	30.6525	26.881	27.9483	27.1288	27.1347	26.9919	26.9799	28.6375	29.4473	28.3876	29.0374	27.3233	27.9996
7	33.0299	33.9816	31.1026	30.667	30.6248	30.6585	26.9517	28.2127	27.1374	27.1452	26.9918	27.0011	28.6374	31.5511	28.4418	29.1374	27.2658	27.7929
8	32.9735	34.1051	30.7114	30.6778	30.5504	30.6634	31.818	29.6249	27.1481	27.1347	27.0718	27.0033	28.6523	32.105	28.3723	28.9593	27.1779	27.7849
9	33.1037	34.4829	31.0621	30.6888	30.5665	30.6484	32.3235	30.693	27.1331	27.0944	27.0597	26.9108	28.6511	32.2064	28.4454	29.02	27.1686	27.7184
10	33.0598	39.9168	30.7832	30.6879	30.5667	31.233	32.9129	32.4432	27.1449	27.1626	26.9671	27.3082	28.6433	33.4666	28.3739	28.9588	27.2377	28.0745
11	33.4425	39.8096	30.8293	30.8407	30.6347	30.6662	33.1725	34.1103	27.5638	27.4727	26.9717	26.8312	28.6471	33.9271	28.4202	29.0078	27.3044	27.8557
12	34.5237	39.6956	33.8699	31.7578	30.5556	31.2424	33.3168	34.4062	27.5974	33.8077	27.1244	27.2326	28.6272	34.4185	28.4085	29.025	27.3338	28.1288
13	34.7865	38.9786	34.4828	32.232	30.5864	30.7062	33.6378	35.235	28.0068	34.5769	28.2007	28.8949	28.6529	34.9592	28.561	29.1668	27.466	32.7194
14	35.0218	39.0169	35.4228	32.3445	30.7295	31.3687	34.0367	35.3655	29.6043	34.0184	29.8916	29.4291	28.6373	35.1094	28.5725	38.5596	27.4941	37.0967
15	35.2118	39.077	35.2379	33.3929	32.3088	31.6222	33.9336	35.4869	30.9389	32.9745	31.2185	29.8493	28.6588	35.2694	29.5807	37.3944	31.6454	33.9094
16	35.3693	39.1073	35.586	34.1927	32.7975	31.943	33.7723	35.576	31.9132	34.0963	34.2719	34.0492	28.6796	35.5447	32.6769	36.0934	32.8646	33.1712
17	35.7943	39.2009	35.7249	34.1775	33.1732	32.4227	33.8044	35.5643	32.0442	34.7891	34.6338	35.2364	28.7438	35.4046	33.2689	35.5487	33.5452	35.2308
18	35.9518	39.3018	35.8234	34.4585	33.9438	33.9673	33.6783	35.5242	32.6697	34.7529	34.6728	35.6157	28.7937	35.3542	33.2472	35.5206	34.6373	36.5562
19	36.0216	39.32	35.8485	34.4612	34.3661	34.1383	33.8132	35.4462	33.0819	34.5132	34.7353	35.9522	28.8082	35.0904	32.747	35.5232	37.3332	37.296
20	36.1525	39.2119	35.5118	34.7509	34.062	34.7625	33.6388	35.3116	33.1868	34.3373	34.8806	35.9939	29.2898	35.0059	32.7766	35.4111	36.6909	37.1328
21	36.27	39.2698	35.5015	34.621	34.3266	34.8966	33.5529	35.1898	33.2721	34.1385	35.2836	36.2035	29.6097	34.8029	32.8705	34.6917	36.0907	36.7186
22	36.482	39.29	35.573	34.357	34.2958	34.3207	33.3495	35.1932	33.3451	34.3374	35.3589	36.2716	30.282	34.7256	33.6035	34.9579	35.8072	36.1425
23	36.5184	38.89	35.618	34.3917	34.3786	34.2577	33.127	35.0272	32.939	33.8733	35.2701	36.7109	30.5529	34.7211	33.7647	34.3542	35.6282	35.5518
24	36.4709	38.7807	35.4645	34.7199	34.2833	34.0086	33.0326	34.9801	32.9737	33.8428	35.3879	36.4796	30.6013	34.5042	33.0333	34.1589	34.2949	34.2923
25	36.4075	38.6261	35.4093	34.6989	34.2627	33.9989	32.8508	34.7987	32.8386	33.5967	35.3987	36.1135	30.7624	34.4516	32.8686	34.2097	33.7323	33.6677
26	36.2868	38.5756	35.4364	34.3895	34.2024	34.5412	32.8392	34.8015	32.905	33.525	35.0359	35.3404	30.9364	34.2579	33.4464	33.8612	32.3262	32.4356
27	36.2132	38.3712	35.2423	34.3793	34.0171	34.1585	32.6752	34.5764	32.8492	33.5138	34.8822	35.0132	31.0634	33.9353	32.5583	33.6483	31.7106	31.6887
28	36.1063	38.1213	35.0676	34.8776	33.8417	33.9577	32.6093	34.5283	32.8937	33.4118	34.5451	34.418	31.1105	33.9426	32.5284	33.6577	31.7158	31.563
29	36.0572	37.9353	34.9813	34.295	33.7716	33.8689	32.5042	34.3723	32.9871	33.475	33.8318	33.4214	31.327	33.7421	32.9573	33.5011	31.211	30.9241
30	35.9381	37.9485	34.9959	34.3522	33.724	34.0815	32.487	34.3066	33.0302	33.5013	33.6382	32.7027	31.5162	33.683	33.0464	33.3055	31.1936	30.8387
31	35.8327	37.8478	34.9843	34.3302	33.6881	33.7891	32.4126	34.3244	33.1569	33.9158	32.1527	31.5713	31.6074	33.5094	32.3633	33.8094	30.8087	31.216
32	35.8507	37.624	34.8658	34.2507	33.5855	33.7406	32.3376	34.1066	32.8228	33.3375	31.4993	31.3532	31.7321	33.4033	32.2426	33.1562	30.7985	30.9315
33	35.7495	37.5135	34.852	34.2342	33.5525	33.7214	32.1647	33.8842	32.8028	33.112	30.874	30.5537	31.8222	33.3722	32.3175	33.6121	30.7566	30.4284
34	35.6675	37.4658	34.8001	34.1722	33.44	33.7039	32.0601	33.8997	33.1796	33.1165	30.4262	30.8348	31.8082	33.3735	32.2876	33.429	30.4096	30.6879
35	35.4958	37.3946	34.7673	34.15	33.3581	33.6073	32.008	33.7185	33.1192	33.0399	30.285	30.5102	31.7931	33.3467	32.2206	33.4227	29.8891	30.3161
36	35.5008	37.3436	34.611	34.0498	33.3252	33.6442	31.9714	33.5226	33.1201	32.962	29.7357	29.9001	31.8561	33.255	32.1134	33.3366	29.8175	30.0301
37	35.3483	37.0802	34.6126	34.0922	33.2906	34.1043	32.0119	33.3203	32.6539	32.8527	29.805	29.5056	31.7718	33.2294	32.8488	32.6352	29.7748	30.1311
38	35.3408	37.1173	34.6461	34.0357	33.2709	33.8376	31.8607	33.3262	32.8717	32.7302	29.6719	29.4167	31.8443	33.271	32.5813	32.3781	29.5349	29.8239
39	35.276	37.029	34.8693	34.0133	33.297	33.4188	31.8633	33.1582	32.6707	32.4295	29.5092	29.8937	31.7915	33.1904	31.5427	32.15	29.5209	29.8493
40	35.1752	36.7687	34.4973	33.9789	33.2654	33.4475	31.8403	33.0166	32.0931	32.1659	29.2898	29.3306	31.8176	33.0918	31.5049	32.574	29.2023	29.6944
41	35.0956	36.6107	34.536	33.9406	33.1599	33.359	31.7909	32.8996	32.069	32.0887	29.1168	29.17	31.8509	32.9751	31.322	32.3875	29.2091	29.654
42	34.9941	36.5345	34.4767	33.837	33.1867	33.2384	31.7539	32.7395	32.4827	32.4287	29.1337	29.1434	31.8494	33.0061	31.0593	31.6367	29.2872	29.5482
43	35.0298	36.4894	34.4128	33.788	33.092	33.2795	31.5723	32.5915	31.9859	32.3811	29.0465	29.0954	31.8385	32.8651	31.496	31.3277	28.9878	29.5223
44	34.833	36.3411	34.3088	33.7021	33.0269	33.2227	31.579	32.6079	31.7847	31.6927	28.9314	29.018	31.8943	32.8998	30.7146	31.345	28.988	29.3664
45	34.797	36.3559	34.2466	33.6087	32.9967	33.2044	31.4108	32.3639	32.277	32.0805	28.8361	29.3351	31.8308	32.8415	30.7116	31.2723	28.9938	29.3831
46	34.698	36.1357	34.1264	33.4972	32.9701	33.1634	31.4309	32.3148	31.7644	31.4513	28.8562	28.8306	31.8353	32.7763	30.5579	31.5136	28.954	29.3777
47	34.5347	36.0137	34.0708	33.4919	32.8913	33.1109	31.333	32.3041	31.4639	31.1117	28.7516	28.8209	31.8405	32.6783	30.4961	31.0663	28.9303	29.3837
48	34.5617	36.0252	33.9494	33.4476	32.8712	33.0191	31.3712	32.1296	30.8412	30.6715	28.6242	28.8082	31.8468	32.673	30.3552	31.1995	28.9841	29.6882
49	34.4433	35.8119	34.1771	33.831	32.8594	32.9999	31.232	31.9963	30.6591	30.6569	28.4555	28.6795	31.7925	32.6899	30.6128	30.7382	28.9345	29.2131
50	34.46	35.7821	33.8641	33.3153	32.9079	33.0381	31.162	31.9567	30.2845	30.7896	28.3678	28.5016	31.7604	32.4575	30.8226	30.7626	28.8573	29.2528
51	34.4195	35.8007	33.8901	33.8443	32.8254	33.8796	31.1006	31.9936	30.082	30.6591	28.3009	28.3343	31.6582	32.4389	30.0311	30.5746	28.6544	29.5206
52	34.3646	35.6431	34.1825	33.3221	32.7745	33.7879	31.0344	31.8809	29.9583	29.848	28.242	28.3487	31.6226	32.4594	30.1447	30.5595	28.684	29.133
53	34.2733	35.5885	33.7036	33.2653	32.8072	32.8385	30.9856	31.6853	30.0936	30.3174	27.984	28.2491	31.6702	32.4386	30.4146	30.5435	28.6344	29.1808
54	34.2094	35.5884	33.768	33.2139	32.7651	32.8923	30.9196	31.6399	30.0741	29.5803	28.0245	28.2333	31.6625	32.4127	29.8629	30.4588	28.4815	29.387
55	34.0529	35.419	33.525	33.0947	32.7306	32.8485	30.9109	31.5796	29.5309	30.0637	27.9821	28.5887	31.5893	32.2878	29.8872	31.0218	28.5311	29.3083
56	34.031	35.3639	33.3719	32.9307	32.6246	32.7955	30.9197	31.5123	29.4472	29.2504	27.8812	28.1075	31.5944	32.2731	29.8058	30.8451	28.5312	29.0404
57	34.0654	35.209	33.5328	33.03	32.6538	32.712	30.7915	31.3367	29.6866	29.2497	27.9258	28.1738	31.5979	32.2396	29.6971	30.2568	28.3838	28.9396
58	33.9331	35.2343	33.3048	33.3211	32.5769	33.4444	30.8025	31.3518	29.2793	29.1421	27.8638	28.6832	31.6383	32.1981	29.6904	30.3042	28.4246	28.9817
59	33.9588	35.1273	33.2662	32.9197	32.5445	32.0901	30.6923	31.2331	29.2222	29.0393	27.8206	28.1522	31.575	32.1675	29.6682	30.232	28.3585	28.933
60	33.9133	35.028	33.3024	32.9317	32.5632	33.1351	30.6662	31.1849	29.0973	29.0575	27.8084	28.1625	31.5575	32.1771	29.6767	30.2396	28.4254	28.9183
61	33.8473	34.8861	33.2694	33.2685	32.585	32.9958	30.6496	30.9809	29.1355	28.9994	27.5941	28.3502	31.5489	32.0571	29.6425	30.1844	28.4202	28.893
62	33.8147	34.702	33.2	33.0346	32.4922	32.745	30.5755	30.9883	28.9909	28.938	27.7499	28.092	31.5262	32.0906	29.5525	30.4298	28.3264	29.1933
63	33.7356	34.6812	33.1142	32.7576	32.5352	32.7118	30.4114	30.8592	29.0035	28.8713	27.6878	28.0724	31.5673	31.9127	29.4226	29.9567	28.365	28.8505
64	33.7017	34.649	33.0946	32.7982	32.4168	32.6255	30.3738	30.7148	28.8606	28.7545	27.6762	27.9987	31.5534	31.9271	29.3504	30.0016	28.2894	28.8688
65	33.6498	34.599	33.0031	32.7728	32.4851	32.681	30.4007	30.625	28.8638	28.9496	27.6237	27.9106	31.5102	31.7803	30.2605	30.4914	28.3025	28.8046
66	33.6206	34.6314	33.0371	32.7506	32.3934	32.6183	30.1846	30.5295	28.8005	29.195	27.6107	27.9303	31.4207	31.7591	29.3541	29.9652	28.2394	29.2603
67	33.5	34.5021	33.3861	32.7105	32.4177	32.5935	30.1778	30.4697	28.7599	29.1509	27.6032	28.1623	31.4044	31.6841	29.9283	30.5459	28.1205	28.8386
68	33.4879	34.4763	32.9951	32.6989	32.4322	33.2278	30.0632	30.3233	28.5849	28.593	27.4852	27.8398	31.3959	31.5597	29.2765	29.8947	28.1726	28.8734
69	33.5414	34.5068	33.474	32.9689	32.4305	31.8791	29.9646	30.3027	29.0373	28.64	27.3703	27.8098	31.39	31.6099	29.1886	29.856	28.2062	28.7917
70	33.4813	34.3592	32.9301	32.6016	32.4348	32.8747	29.9804	30.3279	28.5651	29.1945	27.3701	27.6847	31.439	31.5027	29.801	29.8354	28.1265	28.8349
71	33.4353	34.3383	33.2395	32.6355	32.4657	32.481	29.7761	30.2438	28.5285	28.5428			31.3655	31.4445	29.25	--	--	--
	--	--	32.8825	32.9496			29.7977	30.0764	--	--			--	--
							--	--	--	--

## Sheet: v=0.8m s
时间	105	106	111	112	117	118	105	106	111	112	117	118	105	106	111	112	117	118
s	7.5 cm						10.0 cm						12.5 cm
1	34.6007	35.2406	30.7542	30.7339	31.3723	31.7032	27.3912	28.3751	27.1612	27.2383	26.951	27.0524	28.4296	29.0727	28.1681	28.4849	27.5135	27.8632
2	34.5479	35.2393	30.7504	30.7932	31.3024	31.6675	27.3194	28.3916	27.1594	27.2411	26.9136	27.012	28.3577	29.1235	28.1728	28.5537	27.5166	28.2174
3	34.4805	35.2482	31.0287	30.7808	31.356	31.4219	27.3236	28.3146	27.5249	27.7532	26.9512	27.1087	28.3547	29.1317	28.1065	28.5445	27.4938	27.8497
4	34.4792	35.2361	30.7477	30.7195	31.2868	31.4078	27.3342	28.3702	27.1618	27.6535	26.9911	27.5459	28.362	29.0556	28.1755	28.88	27.5524	28.2095
5	34.4839	35.2328	30.7518	31.0884	31.281	31.4089	27.3866	28.3201	27.1628	27.2389	27.0723	27.317	28.3657	29.1091	28.1013	28.4839	27.5768	27.9133
6	34.5181	35.2112	30.6884	30.7926	31.3492	31.3455	27.3971	28.3192	27.1713	27.2497	27.0904	27.1487	28.4131	29.1141	28.1703	28.8027	27.6998	27.9257
7	35.9142	35.2012	30.6921	30.78	31.2934	31.7875	27.4637	28.3326	27.1774	27.2482	27.1005	27.0735	28.4532	29.2659	28.1567	28.5377	27.662	28.2686
8	36.9795	35.173	31.2156	30.792	31.3395	31.3428	27.6007	28.5059	27.1759	27.2433	27.0382	27.4662	29.2722	31.6321	28.1681	28.7964	27.6345	27.9958
9	37.5378	36.2664	30.771	30.8366	31.3589	31.3868	29.6508	29.5266	27.1803	27.2597	26.9644	27.1285	30.0957	32.489	28.1704	28.5427	27.6221	27.9968
10	37.7064	39.1392	31.0908	30.9136	31.4134	31.7483	32.6142	31.6016	27.2429	27.6938	27.0311	27.1207	31.195	32.7632	28.671	28.8133	27.6651	27.9211
11	37.8749	38.8665	30.8866	31.5714	32.528	33.1804	33.1745	32.2657	27.8163	29.6893	26.9674	27.1071	31.4021	33.4856	28.1815	28.9232	27.697	27.9855
12	38.3785	38.8211	32.4253	31.5293	32.9375	32.9378	33.3786	32.3913	31.4442	29.5631	27.0128	27.0582	31.6201	33.6306	28.2561	29.0706	27.6671	28.3232
13	38.8806	39.1399	33.4206	31.5968	33.4361	33.1548	33.3392	32.8576	31.798	29.9546	27.1033	27.2055	31.6501	33.7397	28.2847	29.8953	27.8358	30.8087
14	38.9347	39.6089	34.0448	32.0542	35.1394	34.3713	33.2073	33.067	32.8472	30.5851	29.1958	28.5837	31.6421	33.9377	28.6063	30.1377	29.1609	30.9948
15	39.0594	40.194	33.4894	32.8421	35.9142	34.948	33.0071	33.1294	32.6752	31.8594	30.217	28.6271	31.8078	33.9212	30.032	30.5918	31.1177	31.158
16	39.1418	40.4859	33.4731	32.9149	35.5505	34.8094	32.8801	33.4366	32.8571	32.0272	31.1865	31.7959	31.9821	33.9636	30.7062	30.9239	31.5309	31.964
17	39.0717	40.6472	33.4664	32.8166	35.3845	34.7035	33.0175	33.4779	32.8393	32.3456	31.2474	33.1368	32.1051	33.8386	30.6422	31.7495	33.8468	33.5132
18	39.1525	40.8296	33.7865	33.3147	35.4646	35.4723	33.0542	33.5208	33.3194	32.4748	34.9396	34.9675	32.1797	33.7646	30.9269	32.0231	34.1831	34.1
19	39.1984	40.9077	33.3527	32.6825	35.4352	35.7631	33.0145	33.4684	33.364	32.6521	35.2915	36.7458	32.3199	33.7013	31.8035	32.7942	34.6729	34.158
20	39.2204	41.0212	33.5146	32.9319	35.2696	35.5411	33.0229	33.4193	32.76	32.5447	35.1005	36.5778	32.3826	33.4422	31.4936	32.3556	34.3811	34.0269
21	39.1976	41.1145	33.5076	32.6951	35.2251	35.568	32.907	33.1804	32.775	32.6361	34.5594	36.4437	32.3623	33.4648	32.07	32.6042	34.3855	34.5532
22	39.1718	41.1194	33.1151	33.2849	35.2216	35.4299	32.8039	33.0203	32.6426	32.8217	34.2036	35.7808	32.3578	33.3544	31.6689	32.8779	34.6742	34.7636
23	39.0799	40.8256	33.3646	32.7692	35.3515	35.3675	32.7983	33.0361	32.5867	32.4265	34.2262	35.6611	32.3067	33.0683	31.6936	32.4406	34.4776	34.7478
24	38.9207	40.8537	32.9554	32.7386	35.306	35.2553	32.691	32.814	32.4942	32.2898	34.496	35.5455	32.3783	33.0974	31.5859	32.3645	34.3163	34.6898
25	38.6734	40.7106	33.0125	32.7953	35.2916	35.2034	32.7144	32.8613	32.7006	32.6251	34.5363	35.7039	32.3608	33.0067	31.5771	32.286	33.8804	34.1162
26	38.6716	40.681	32.9258	32.7422	35.2909	35.1788	32.6571	32.577	32.6916	32.3813	34.7898	35.3075	32.3936	32.8868	32.2646	32.329	33.6864	33.4483
27	38.5892	40.4338	33.302	32.6331	35.1694	34.9922	32.5412	32.5872	33.1015	32.4728	34.5052	35.6418	32.343	32.713	31.9709	32.2692	33.4646	33.7329
28	38.4344	40.2039	32.8814	32.662	35.0168	35.4709	32.5328	32.4987	32.634	32.3984	33.9424	34.9561	32.3205	32.6702	31.5423	32.6326	33.2482	32.6003
29	38.2161	39.9813	32.8067	32.6605	34.9048	34.995	32.4245	32.4412	32.5868	32.3309	33.8248	34.8187	32.315	32.6856	31.542	32.1981	33.0303	32.9467
30	38.1479	39.9933	33.4187	32.6461	34.8372	34.3258	32.405	32.3639	32.459	32.3415	33.3411	34.2484	32.2546	32.5129	32.026	32.6531	32.6735	32.2259
31	38.0819	39.8492	32.8471	32.9354	34.8137	35.1626	32.2602	32.3137	32.7762	32.3184	33.2717	34.0358	32.2696	32.4301	31.7927	32.1087	32.5311	32.4158
32	38.1109	39.7816	32.8133	32.9541	34.7701	34.695	32.1405	32.2869	32.6645	32.7633	32.8547	33.7691	32.1681	32.4101	31.5592	31.9992	32.0757	31.4852
33	37.9729	39.5808	32.7617	32.5991	34.7163	34.7122	31.9794	32.285	32.6947	32.3524	32.4747	33.2437	32.0311	32.4315	31.5612	31.9304	31.8117	31.3454
34	37.865	39.4865	32.7395	32.7483	34.5059	34.5888	31.9232	32.1715	32.9057	32.2024	32.4283	32.9612	32.0824	32.3666	31.6333	31.9809	30.844	30.7809
35	37.7183	39.3319	32.708	32.7015	34.4709	35.0088	31.8076	32.0585	32.4737	31.6791	32.1206	32.7171	32.0466	32.2591	32.1155	31.9479	30.7608	31.0989
36	37.4773	39.2182	32.6575	32.4488	34.3695	34.4286	31.8073	31.9221	32.3963	31.9807	31.9091	32.2702	32.0183	32.2033	31.6799	32.4432	30.2385	30.5327
37	37.3281	39.0016	33.08	32.4796	34.2907	33.899	31.6659	31.9047	32.3827	31.9512	31.7651	32.0684	31.9892	32.0643	31.6707	32.0095	30.035	30.7181
38	37.1958	38.7218	32.9367	32.4736	34.255	34.6268	31.6925	31.7477	32.4146	31.8401	31.2649	31.0086	31.9979	32.1025	31.9583	32.354	29.756	30.3984
39	37.2067	38.5176	32.9327	32.4289	34.2676	34.1897	31.5742	31.7705	32.4701	31.709	30.8467	31.2007	31.9955	32.0703	31.5145	32.471	29.4505	30.3315
40	37.0523	38.3189	32.7223	33.2281	34.2332	34.132	31.5085	31.6213	32.74	31.7724	30.4328	30.5493	32.0472	32.0163	31.6733	32.359	29.388	30.2802
41	36.945	38.2776	32.9579	32.438	34.1403	34.4402	31.4303	31.5158	32.2918	32.1666	30.373	30.4325	32.0426	31.9286	31.3646	31.7694	29.2618	30.5124
42	36.8213	38.0343	32.7007	32.8546	34.1298	34.3213	31.4312	31.485	32.2647	31.7118	30.0862	30.1523	32.0296	31.9616	31.2828	31.7931	29.2984	30.0732
43	36.7462	37.7177	32.7062	32.478	34.0424	34.0991	31.4356	31.4122	32.0671	31.4512	29.845	30.0664	31.9061	31.8043	31.3156	31.717	29.2467	30.3752
44	36.5275	37.635	32.6733	33.0854	33.8891	33.9676	31.4494	31.4076	31.9237	31.9383	29.8334	29.8454	31.8862	31.838	31.685	31.4954	29.1836	29.863
45	36.4043	37.4615	32.5871	32.5597	33.915	33.9702	31.4116	31.3906	31.6361	31.211	29.6907	29.74	31.9482	31.836	31.0847	31.3529	29.1003	29.783
46	36.3726	37.4633	32.6487	32.5113	33.8207	33.9251	31.4318	31.3323	31.4651	30.9056	29.4608	29.4235	31.8565	31.7288	31.1341	31.3741	29.0032	29.8365
47	36.3697	37.3224	32.6168	32.4949	33.8493	33.8634	31.4694	31.2492	31.6511	30.834	29.2297	29.2876	31.8224	31.773	31.0694	31.3369	29.0585	29.5918
48	36.2628	37.0153	32.6043	32.4271	33.7298	33.7841	31.4848	31.2593	30.9797	30.9169	29.201	29.2446	31.8838	31.7229	31.3643	31.6162	28.9909	29.4989
49	36.0721	37.0543	32.5894	32.4828	33.7787	33.7687	31.4232	31.1637	30.6888	30.3061	29.1574	29.2048	31.8269	31.5871	30.805	31.2776	28.7835	29.4111
50	36.0329	36.8164	32.5738	32.4589	33.7246	33.6943	31.4911	31.2186	30.6341	30.3863	29.0493	29.0997	31.7821	31.6097	31.2417	31.8205	28.7516	29.4385
51	36.0292	36.6915	32.5498	32.4498	33.6583	33.5592	31.4041	31.1447	30.3631	29.8578	29.0435	29.0635	31.651	31.5501	30.7145	31.1899	28.8181	29.3802
52	35.8754	36.7021	32.4547	32.3512	33.5627	33.6104	31.4225	31.1071	30.3718	29.5771	28.9692	29.0799	31.5946	31.5192	30.6994	31.098	28.8693	29.6845
53	35.9128	36.5888	32.5129	32.4086	33.5219	33.6544	31.3768	31.0296	30.1293	29.8147	28.9302	28.8352	31.5737	31.4413	30.4964	31.2427	28.6908	29.3509
54	35.7233	36.4896	32.484	32.3171	33.5608	33.5211	31.2545	30.9875	29.9252	29.4382	28.8789	28.758	31.6204	31.4015	30.9679	31.4594	28.6448	29.3591
55	35.743	36.3868	32.4838	32.3138	33.4712	33.5483	31.2576	30.9219	29.9445	29.3985	28.8496	28.7595	31.4905	31.3602	30.4577	31.2525	28.6898	29.3427
56	35.7002	36.2114	32.4701	32.3634	33.4141	33.4146	31.288	30.8534	29.8456	29.2826	28.7255	28.6953	31.4075	31.1845	30.2918	30.6728	28.6356	29.6968
57	35.6279	36.244	32.3989	32.2923	33.3968	33.3998	31.2654	30.7634	30.0289	29.1613	28.5711	28.49	31.4489	31.2168	30.4451	30.5987	28.498	29.2498
58	35.4835	36.081	32.3848	32.3466	33.3315	33.2875	31.2238	30.7318	29.5199	28.9272	28.4632	28.4222	31.3265	31.0959	30.1319	30.4191	28.5373	29.1775
59	35.515	36.0448	32.4222	32.9267	33.3932	33.2814	31.0974	30.7681	29.5308	29.1109	28.3897	28.4747	31.2319	31.0034	30.5495	30.2874	28.5506	29.2308
60	35.3761	35.982	32.3526	32.9408	33.282	33.3	31.1187	30.7117	29.4834	29.1947	28.3662	28.4813	31.1911	30.8241	29.9758	30.5439	28.555	29.1613
61	35.3328	35.9563	32.7072	32.9826	33.3384	33.2644	30.9977	30.6455	29.3223	29.1452	28.2805	28.8222	31.2241	30.8622	29.8631	30.4159	28.6387	29.2028
62	35.2864	35.9212	32.3679	33.2476	33.2936	33.2201	30.9595	30.5773	29.2678	28.9409	28.3063	28.3876	31.0765	30.8104	29.7968	29.9178	28.6309	29.6804
63	35.2151	35.8242	32.3458	32.7572	33.2117	33.199	30.9109	30.5034	29.2913	28.9673	28.2305	28.4425	30.983	30.7543	29.7811	29.9167	28.5444	29.1376
64	35.2357	35.8584	32.4379	32.7902	33.1708	33.1267	30.9527	30.4245	29.6587	29.2401	28.0294	28.4294	30.8872	30.6498	29.7162	29.9997	28.5108	29.4761
65	35.1113	35.7281	33.0736	32.5889	33.1591	33.1758	30.9298	30.2714	29.1235	28.8302	28.0311	28.7717	30.8191	30.6152	29.6381	29.7381	28.4747	29.0119
66	35.0904	35.6676	32.447	32.6475	33.105	33.1362	30.7761	30.2556	29.155	28.8668	27.9784	28.3596	30.7598	30.6475	29.5996	29.811	28.4766	29.068
67	35.1124	35.5891	33.1709	32.5225	33.1048	33.1235	30.8145	30.1891	29.0219	28.7113	28.0327	28.6171	30.6748	30.6342	29.5691	29.6484	28.4274	29.3978
68	34.9884	35.4892	32.319	32.4224	33.071	33.422	30.7883	30.1717	29.0864	28.767	28.0492	28.2875	30.5796	30.5473	29.5267	29.8901	28.3787	28.9927
69	34.8827	35.4596	32.641	32.4551	33.134	33.015	30.5471	30.1369	28.9752	29.053	27.9585	28.2858	30.5327	30.5107	30.1807	29.8316	28.3982	29.0191
70	34.912	35.277	32.7437	32.4081	33.0408	33.0746	30.5597	30.0049	29.2306	28.6101	27.9173	28.2143	30.577	30.5516	29.619	29.588	28.3183	29.4472
71	34.8269				33.0334	33.0491	30.3962	30.0355	28.8668	28.8885	27.9077	28.2611	30.4339	30.5281	29.4212	29.4963	28.3554	29.0249
	--	--	--	--			--	--	--	--			--	--
							--	--	--	--

## Sheet: v=1.0m s
时间	105	106	111	112	117	118	105	106	111	112	117	118	105	106	111	112	117	118
s	7.5 cm						10.0 cm						12.5 cm
1	31.47	31.47	31.47	31.6692	31.7229	31.7043	27.2079	28.124	27.2893	27.3638	26.8692	26.9843	27.9385	28.6192	27.8387	28.1699	27.7426	27.88
2	31.1233	31.1233	31.1233	31.155	31.7089	31.7675	27.1432	28.1711	27.546	27.4171	26.9232	27.2597	28.0113	28.6107	27.8357	28.1112	27.7859	28.2452
3	31.1884	31.1884	31.1884	31.1694	31.6938	31.7399	27.1526	28.0969	27.4433	27.3989	26.8549	26.987	28.0032	28.6658	27.8031	28.1241	27.7123	27.9126
4	31.3324	31.3324	31.3324	31.2163	31.7467	31.7492	27.2009	28.1087	27.2781	27.3188	26.8707	26.9984	28.0042	28.6683	28.2022	28.1809	27.7275	27.9189
5	31.1741	31.1741	31.1741	31.2011	31.7425	31.7404	27.1963	28.116	27.507	27.3731	26.9346	27.0099	27.9698	28.6597	27.8534	28.3527	27.7526	27.9492
6	31.1627	31.1627	31.1627	31.1998	31.7246	31.947	27.1971	28.1717	27.5949	27.3686	26.9469	27.0522	28.0725	28.6654	27.8416	28.108	27.7734	27.9538
7	31.1884	31.1884	31.1884	31.183	31.6808	31.7393	27.2073	28.3669	27.2714	27.3721	26.9916	27.07	28.1354	28.6108	27.8314	28.325	27.7818	28.3963
8	31.1053	31.1053	31.1053	31.1121	31.731	31.669	27.2778	29.2803	27.2209	27.3354	27.0292	27.1434	28.7838	28.6138	28.0033	28.165	27.7554	28.172
9	31.1612	31.1612	31.1612	31.1135	31.6557	31.7142	27.307	29.9178	27.2713	27.4368	26.9459	27.1278	29.5157	28.6778	28.1586	28.2841	27.8119	27.9201
10	31.1289	31.1289	31.1289	31.1994	31.6689	31.7275	27.4001	30.1243	27.4525	28.7532	26.9463	27.3202	30.0417	28.7278	27.938	29.3655	27.756	27.9738
11	31.6974	31.6974	31.6974	32.2681	31.7329	31.8227	28.9285	30.7806	30.6217	29.432	28.899	33.8501	30.8152	29.9347	28.1023	29.9141	27.7321	27.9736
12	35.1473	36.4698	32.4256	32.806	31.8164	32.7133	30.1029	31.1664	31.9097	29.9408	30.2991	33.8547	30.8238	30.6049	29.2423	30.2294	27.8898	29.0297
13	35.5588	36.5624	32.6188	32.0833	32.8182	33.285	30.7884	31.608	32.5322	30.7374	33.4938	35.7814	30.9641	31.6257	29.5584	30.7329	29.1184	29.4692
14	35.7908	36.5537	33.0303	32.14	33.1521	32.7045	31.1928	31.8381	32.425	31.2878	33.8528	36.4094	31.2477	31.7483	29.9132	30.6497	31.3232	32.6015
15	35.8254	36.58	32.7996	32.8973	33.2544	33.0154	31.4519	31.9906	32.5705	31.9968	33.6221	36.4886	31.3794	31.9063	30.368	30.9096	33.2961	33.1941
16	35.8747	36.7406	32.6591	32.6146	33.1903	33.2527	31.3373	32.102	32.6951	32.2602	34.2266	36.0541	31.3914	32.1039	30.3508	31.7417	33.791	33.356
17	35.8774	36.8268	32.4712	32.3817	35.0758	35.6142	31.3597	32.0596	32.7268	32.2217	34.2763	36.2398	31.4941	32.4296	30.2364	31.6155	34.4852	34.3798
18	35.89	36.6615	32.9392	32.8257	35.4927	35.3511	31.4499	32.1282	32.8774	32.6887	34.5614	36.1302	31.5814	32.441	30.2541	31.1054	34.9013	34.6133
19	36.0395	36.5959	32.4716	32.44	35.466	35.4338	31.5457	32.0696	32.9111	33.1522	34.7965	36.2709	31.677	32.4827	30.3432	31.0067	34.9209	34.6466
20	36.0605	36.4173	32.4627	32.482	35.3622	35.5313	31.6774	32.1001	32.8755	32.6641	35.0142	36.5494	31.6538	32.4082	30.8754	31.0448	35.322	34.6679
21	36.0323	36.3975	32.5379	32.8726	35.3255	35.6073	31.8223	31.9833	33.0018	32.6635	35.039	36.1349	31.7358	32.4689	30.6258	31.0312	35.4678	34.5652
22	36.0813	36.2107	32.5583	32.511	35.4216	36.3762	31.7988	31.9746	32.951	32.7036	35.0002	36.3662	31.6481	32.4637	30.4107	30.9478	35.6101	34.915
23	36.2066	36.2344	32.5652	32.4938	35.4619	35.8201	31.8286	31.9608	32.9756	32.6547	34.5367	36.0149	31.5353	32.3766	30.3853	30.9264	35.4216	34.1554
24	36.217	36.1061	32.9232	32.4825	35.4867	36.2497	31.7639	31.9369	32.9571	32.8207	34.6292	36.0868	31.464	32.4283	30.4367	30.9432	35.296	34.0508
25	36.2453	35.9442	32.9605	32.4713	35.479	35.2724	31.7592	31.8439	32.8767	32.5891	34.4787	35.9439	31.3341	32.3962	30.5322	30.9602	35.0244	34.4887
26	36.3838	35.9243	32.5431	32.3921	35.4483	35.7021	31.6968	31.8301	32.8424	32.4618	34.4915	35.6577	31.3007	32.2874	31.0421	31.1858	34.87	33.9305
27	36.4303	35.8648	32.5027	32.4478	35.3449	35.2929	31.5915	31.8024	33.5279	32.9121	34.3161	35.5448	31.2804	32.1352	30.7564	31.4668	34.8433	33.8795
28	36.439	35.855	32.3886	32.2503	35.1146	34.969	31.5904	31.7958	32.7219	32.3864	34.2886	35.7615	31.2273	32.1711	30.7838	31.0885	34.9527	33.6134
29	36.4907	35.7335	32.4524	32.4278	35.0788	35.3208	31.639	31.7088	32.7505	32.5472	34.093	35.3444	31.2347	31.9052	30.884	31.2904	34.8659	33.4374
30	36.5161	35.59	32.7752	32.4588	34.9698	34.8717	31.5831	31.625	32.6419	32.4084	33.6934	34.9146	31.2679	31.926	30.8865	31.2135	34.5086	32.9673
31	36.5636	35.516	32.4927	32.4137	34.9093	34.8395	31.4915	31.5646	33.0753	32.7894	33.6037	34.7008	31.3281	31.8048	31.7711	31.678	34.3836	32.9575
32	36.515	35.4971	32.6183	32.466	34.7093	34.7503	31.549	31.4709	32.5961	32.8896	33.3903	34.056	31.2027	31.6154	31.502	31.4229	33.7343	31.9971
33	36.3809	35.3154	32.4604	32.6288	34.6265	34.2752	31.3953	31.4933	32.463	32.3248	32.9273	33.1896	31.1744	31.5405	31.1094	31.5541	33.2452	32.1815
34	36.3578	35.3167	32.4847	32.4227	34.5627	34.7281	31.2685	31.4248	32.9955	32.5899	32.6096	32.971	31.1824	31.4757	31.191	31.856	32.2837	31.3939
35	36.331	35.1305	32.549	32.397	34.5387	34.6195	31.3208	31.2925	32.2751	32.1043	31.7299	32.3997	31.2093	31.4532	31.5568	31.5532	31.5482	31.0795
36	36.3632	35.0777	32.6654	32.8287	34.5018	34.5869	31.3002	31.2533	32.2659	32.0606	31.1808	31.9161	31.2434	31.4505	31.1322	31.7206	31.2347	30.895
37	36.2454	35.0255	32.7097	32.4432	34.3911	34.5492	31.245	31.2573	32.7893	32.0076	30.8673	31.7513	31.1758	31.5014	31.0957	31.382	31.1516	30.7948
38	36.2135	34.9458	32.5075	32.3689	34.4469	34.5687	31.2154	31.0918	32.5521	31.9369	30.5325	31.1524	31.2194	31.4342	31.0453	31.8496	30.5671	30.7618
39	36.202	34.8303	32.5787	32.435	34.3238	34.516	31.2367	31.0472	32.1503	31.9162	30.3527	30.8626	31.211	31.4929	31.4578	31.8409	30.5011	30.5724
40	36.2065	34.8101	32.5376	32.7163	34.2513	34.4553	31.1164	30.93	32.4878	31.8488	30.1401	30.6388	31.2126	31.477	31.2776	31.2782	30.0621	30.5441
41	36.1221	34.6662	32.5681	32.4783	34.2316	34.4431	31.1105	30.9685	31.9899	32.3274	30.1241	30.8293	31.2016	31.3966	30.8674	31.5259	30.0695	30.3738
42	35.968	34.5783	32.5144	32.4746	34.1675	34.3177	31.0625	30.9788	32.1424	31.763	30.0938	30.3154	31.1849	31.3699	30.812	31.0808	29.704	30.168
43	35.8707	34.5781	32.5815	32.609	34.1643	34.3164	31.0191	30.943	31.8908	32.3842	29.9935	30.0679	31.2082	31.2809	30.7595	31.1254	29.69	30.0374
44	35.8647	34.4489	32.5384	32.5224	34.1373	34.3473	31.0122	30.9942	31.7804	31.6567	29.659	29.848	31.2469	31.2516	31.0429	30.9928	29.6617	30.0953
45	35.8	34.4029	32.557	32.5589	34.0806	34.2326	30.9786	30.9814	31.6943	31.5402	29.5734	29.6868	31.2344	31.2968	30.6051	30.9444	29.4968	30.0591
46	35.8023	34.3478	32.6672	32.6293	34.0535	34.2627	30.9937	30.8759	31.595	32.0694	29.5047	29.9337	31.2305	31.2461	30.5195	30.7572	29.5406	29.8169
47	35.6646	34.2582	32.6788	32.6882	34.0846	34.2155	30.969	30.8599	31.5546	31.3851	29.4352	29.4884	31.2803	31.209	30.8431	30.7747	29.2915	29.7245
48	35.6043	34.191	32.6803	32.7093	33.9604	34.3727	31.023	30.9163	31.5713	31.8245	29.4005	29.3478	31.1796	31.1661	30.3075	31.1314	29.2396	29.7713
49	35.5259	34.2305	32.6937	32.8952	33.8876	34.0591	31.0232	30.9035	31.4553	31.1666	29.2184	29.3936	31.2503	31.1335	30.2015	30.5239	29.0726	29.6238
50	35.5062	34.1343	32.7318	32.7554	33.9224	34.4616	31.049	30.7868	31.3586	30.9778	29.0731	29.2059	31.1684	31.0177	30.0986	30.4715	29.091	29.6094
51	35.4568	33.923	32.7588	32.6524	33.7532	34.005	31.0397	30.8169	31.1631	31.3759	29.0915	29.1188	31.1564	30.9314	29.9806	30.3372	28.9758	29.5913
52	35.4914	33.9484	32.8728	32.6852	33.74	33.9915	30.9877	30.7561	31.0347	30.6832	29.0739	29.0366	31.2175	30.9467	30.0146	30.2155	28.9659	29.5267
53	35.3367	33.8883	33.2066	32.7157	33.7834	33.9419	30.9785	30.6457	30.9262	30.9455	29.0022	29.0212	31.1569	30.7897	29.8729	30.5925	28.9463	29.6779
54	35.2602	33.8442	32.791	32.7003	33.6682	33.9174	31.0521	30.6815	30.762	30.2142	28.8701	29.002	31.1604	30.8296	30.1432	29.993	28.9504	29.9203
55	35.2928	33.7891	33.0499	33.1373	33.6549	33.761	30.998	30.6174	30.6422	30.599	28.8737	28.9943	31.1477	30.703	29.6206	29.7249	28.9572	29.5355
56	35.1839	33.6741	32.8388	33.288	33.5387	34.0921	31.0514	30.5772	30.514	29.9451	28.8154	28.8189	31.1588	30.5964	29.6464	29.9814	28.8276	29.4948
57	35.1167	33.7185	32.8251	32.9312	33.5231	33.7529	31.0252	30.615	30.2822	29.9519	28.7013	29.1596	31.2158	30.5653	29.9945	29.6852	28.7995	29.5024
58	35.1579	33.6146	32.7286	32.5594	33.504	33.7423	30.8923	30.4619	30.13	29.5713	28.5855	28.7944	31.1798	30.438	29.5027	29.7754	28.7954	29.9491
59	35.0784	33.6676	32.7185	32.5652	33.5307	33.6936	30.8803	30.4358	29.8719	29.3995	28.6374	28.7258	31.1802	30.3708	29.4384	29.4984	28.8651	29.4449
60	35.0695	33.5711	32.6829	32.5817	33.413	33.8484	30.9286	30.3378	29.8444	29.3711	28.4921	28.5637	31.1301	30.4042	29.7053	29.6293	28.5133	29.8478
61	34.9537	33.6008	32.6499	32.4998	33.3714	33.6169	30.9152	30.3292	29.8688	29.7275	28.4745	28.5382	30.9878	30.3226	29.3444	29.3812	28.9138	29.3623
62	34.9211	33.5775	32.6941	32.9751	33.3669	33.4507	30.8564	30.3135	30.2813	29.3348	28.3952	28.5245	30.9611	30.2911	29.3276	29.8679	28.8994	29.3083
63	34.9681	33.5391	32.6399	32.4605	33.2752	33.4859	30.9209	30.3253	29.6503	29.6408	28.3765	28.4963	30.966	30.1771	29.6853	29.3468	28.8448	29.276
64	34.8544	33.4278	32.9079	32.5122	33.213	33.4456	30.8801	30.2634	29.5769	29.1669	28.3003	28.4568	30.9331	30.1019	29.51	29.3012	28.8064	29.2541
65	34.8786	33.4209	32.7687	32.4071	33.2475	33.7	30.7431	30.1749	30.0792	29.1519	28.2124	28.4136	30.8969	30.0782	29.1658	29.2242	28.8407	29.1776
66	34.8257	33.3968	32.6123	32.9958	33.1545	33.3741	30.6562	30.0935	29.416	29.2703	28.0979	28.3886	30.9556	30.0621	29.25	29.2686	28.8232	29.566
67	34.7531	33.4325	32.5801	32.8847	33.1072	33.2713	30.5485	29.987	29.3503	29.0134	28.0675	28.4139	30.8385	29.9306	29.1645	29.1728	28.6281	29.211
68	34.7754	33.3467	32.5392	32.4433	33.1399	33.3182	30.4954	29.9394	29.2935	29.2568	28.0984	28.6879	30.8638	29.9664	29.1674	29.736	28.6902	29.1501
69	34.6853	33.3613	33.0633	33.0475	33.0422	33.2816	30.3547	29.7233	29.2743	29.1731	28.0346	28.8661	30.7336	29.9193	29.0537	29.1519	28.7351	29.1706
70	34.6726	33.355	32.8985	32.4063	33.0981	33.2387	30.2395	29.6905	29.1449	28.8881	28.0825	28.0988	30.7724	29.8567	29.1006	29.1482	28.6417	29.5171
71	34.6626	33.2724	32.4208	33.0287	33.0515	33.185	30.1349	29.7115	29.1192	28.7906	28.0918	28.7136	30.6321	29.8131	29.4194	29.3994
	--	--	--	--			--	--	--	--			--	--
							--	--	--	--
