# Supplementary material for: Experimental investigation of tunnel fire spread under moving fire source conditions
Source: PLoS One. 2026 Feb 24;21(2):e0336712. doi: 10.1371/journal.pone.0336712 (PMC12931806; doi:10.1371/journal.pone.0336712)
Supplement: S3 File — Binary flame images used for the construction and analysis of flame probability contour maps. (ZIP) [file pone.0336712.s003.zip]

Archive with 1,991 entries (1,972 files):
- 10cm0.1/
- 10cm0.1/10_0.1001_cropped_cropped_cropped_adjusted.png
- 10cm0.1/10_0.1002_cropped_cropped_cropped_adjusted.png
- 10cm0.1/10_0.1003_cropped_cropped_cropped_adjusted.png
- 10cm0.1/10_0.1004_cropped_cropped_cropped_adjusted.png
- 10cm0.1/10_0.1005_cropped_cropped_cropped_adjusted.png
- 10cm0.1/10_0.1006_cropped_cropped_cropped_adjusted.png
- 10cm0.1/10_0.1007_cropped_cropped_cropped_adjusted.png
- 10cm0.1/10_0.1008_cropped_cropped_cropped_adjusted.png
- 10cm0.1/10_0.1009_cropped_cropped_cropped_adjusted.png
- 10cm0.1/10_0.1010_cropped_cropped_cropped_adjusted.png
- 10cm0.1/10_0.1011_cropped_cropped_cropped_adjusted.png
- 10cm0.1/10_0.1012_cropped_cropped_cropped_adjusted.png
- 10cm0.1/10_0.1013_cropped_cropped_cropped_adjusted.png
- 10cm0.1/10_0.1014_cropped_cropped_cropped_adjusted.png
- 10cm0.1/10_0.1015_cropped_cropped_cropped_adjusted.png
- 10cm0.1/10_0.1016_cropped_cropped_cropped_adjusted.png
- 10cm0.1/10_0.1017_cropped_cropped_cropped_adjusted.png
- 10cm0.1/10_0.1018_cropped_cropped_cropped_adjusted.png
- 10cm0.1/10_0.1019_cropped_cropped_cropped_adjusted.png
- 10cm0.1/10_0.1020_cropped_cropped_cropped_adjusted.png
- 10cm0.1/10_0.1021_cropped_cropped_cropped_adjusted.png
- 10cm0.1/10_0.1022_cropped_cropped_cropped_adjusted.png
- 10cm0.1/10_0.1023_cropped_cropped_cropped_adjusted.png
- 10cm0.1/10_0.1024_cropped_cropped_cropped_adjusted.png
- 10cm0.1/10_0.1025_cropped_cropped_cropped_adjusted.png
- 10cm0.1/10_0.1026_cropped_cropped_cropped_adjusted.png
- 10cm0.1/10_0.1027_cropped_cropped_cropped_adjusted.png
- 10cm0.1/10_0.1028_cropped_cropped_cropped_adjusted.png
- 10cm0.1/10_0.1029_cropped_cropped_cropped_adjusted.png
- 10cm0.1/10_0.1030_cropped_cropped_cropped_adjusted.png
- 10cm0.1/10_0.1031_cropped_cropped_cropped_adjusted.png
- 10cm0.1/10_0.1032_cropped_cropped_cropped_adjusted.png
- 10cm0.1/10_0.1033_cropped_cropped_cropped_adjusted.png
- 10cm0.1/10_0.1034_cropped_cropped_cropped_adjusted.png
- 10cm0.1/10_0.1035_cropped_cropped_cropped_adjusted.png
- 10cm0.1/10_0.1036_cropped_cropped_cropped_adjusted.png
- 10cm0.1/10_0.1037_cropped_cropped_cropped_adjusted.png
- 10cm0.1/10_0.1038_cropped_cropped_cropped_adjusted.png
- 10cm0.1/10_0.1039_cropped_cropped_cropped_adjusted.png
- 10cm0.1/10_0.1040_cropped_cropped_cropped_adjusted.png
- 10cm0.1/10_0.1041_cropped_cropped_cropped_adjusted.png
- 10cm0.1/10_0.1042_cropped_cropped_cropped_adjusted.png
- 10cm0.1/10_0.1043_cropped_cropped_cropped_adjusted.png
- 10cm0.1/10_0.1044_cropped_cropped_cropped_adjusted.png
- 10cm0.1/10_0.1045_cropped_cropped_cropped_adjusted.png
- 10cm0.1/10_0.1046_cropped_cropped_cropped_adjusted.png
- 10cm0.1/10_0.1047_cropped_cropped_cropped_adjusted.png
- 10cm0.1/10_0.1048_cropped_cropped_cropped_adjusted.png
- 10cm0.1/10_0.1049_cropped_cropped_cropped_adjusted.png
- 10cm0.1/10_0.1050_cropped_cropped_cropped_adjusted.png
- 10cm0.1/10_0.1051_cropped_cropped_cropped_adjusted.png
- 10cm0.1/10_0.1052_cropped_cropped_cropped_adjusted.png
- 10cm0.1/10_0.1053_cropped_cropped_cropped_adjusted.png
- 10cm0.1/10_0.1054_cropped_cropped_cropped_adjusted.png
- 10cm0.1/10_0.1055_cropped_cropped_cropped_adjusted.png
- 10cm0.1/10_0.1056_cropped_cropped_cropped_adjusted.png
- 10cm0.1/10_0.1057_cropped_cropped_cropped_adjusted.png
- 10cm0.1/10_0.1058_cropped_cropped_cropped_adjusted.png
- 10cm0.1/10_0.1059_cropped_cropped_cropped_adjusted.png
- 10cm0.1/10_0.1060_cropped_cropped_cropped_adjusted.png
- 10cm0.1/10_0.1061_cropped_cropped_cropped_adjusted.png
- 10cm0.1/10_0.1062_cropped_cropped_cropped_adjusted.png
- 10cm0.1/10_0.1063_cropped_cropped_cropped_adjusted.png
- 10cm0.1/10_0.1064_cropped_cropped_cropped_adjusted.png
- 10cm0.1/10_0.1065_cropped_cropped_cropped_adjusted.png
- 10cm0.1/10_0.1066_cropped_cropped_cropped_adjusted.png
- 10cm0.1/10_0.1067_cropped_cropped_cropped_adjusted.png
- 10cm0.1/10_0.1068_cropped_cropped_cropped_adjusted.png
- 10cm0.1/10_0.1069_cropped_cropped_cropped_adjusted.png
- 10cm0.1/10_0.1070_cropped_cropped_cropped_adjusted.png
- 10cm0.1/10_0.1071_cropped_cropped_cropped_adjusted.png
- 10cm0.1/10_0.1072_cropped_cropped_cropped_adjusted.png
- 10cm0.1/10_0.1073_cropped_cropped_cropped_adjusted.png
- 10cm0.1/10_0.1074_cropped_cropped_cropped_adjusted.png
- 10cm0.1/10_0.1075_cropped_cropped_cropped_adjusted.png
- 10cm0.1/10_0.1076_cropped_cropped_cropped_adjusted.png
- 10cm0.1/10_0.1077_cropped_cropped_cropped_adjusted.png
- 10cm0.1/10_0.1078_cropped_cropped_cropped_adjusted.png
- 10cm0.1/10_0.1079_cropped_cropped_cropped_adjusted.png
- 10cm0.1/10_0.1080_cropped_cropped_cropped_adjusted.png
- 10cm0.1/10_0.1081_cropped_cropped_cropped_adjusted.png
- 10cm0.1/10_0.1082_cropped_cropped_cropped_adjusted.png
- 10cm0.1/10_0.1083_cropped_cropped_cropped_adjusted.png
- 10cm0.1/10_0.1084_cropped_cropped_cropped_adjusted.png
- 10cm0.1/10_0.1085_cropped_cropped_cropped_adjusted.png
- 10cm0.1/10_0.1086_cropped_cropped_cropped_adjusted.png
- 10cm0.1/10_0.1087_cropped_cropped_cropped_adjusted.png
- 10cm0.1/10_0.1088_cropped_cropped_cropped_adjusted.png
- 10cm0.1/10_0.1089_cropped_cropped_cropped_adjusted.png
- 10cm0.1/10_0.1090_cropped_cropped_cropped_adjusted.png
- 10cm0.1/10_0.1091_cropped_cropped_cropped_adjusted.png
- 10cm0.1/10_0.1092_cropped_cropped_cropped_adjusted.png
- 10cm0.1/10_0.1093_cropped_cropped_cropped_adjusted.png
- 10cm0.1/10_0.1094_cropped_cropped_cropped_adjusted.png
- 10cm0.1/10_0.1095_cropped_cropped_cropped_adjusted.png
- 10cm0.1/10_0.1096_cropped_cropped_cropped_adjusted.png
- 10cm0.1/10_0.1097_cropped_cropped_cropped_adjusted.png
- 10cm0.1/10_0.1098_cropped_cropped_cropped_adjusted.png
- 10cm0.1/10_0.1099_cropped_cropped_cropped_adjusted.png
- 10cm0.1/10_0.1100_cropped_cropped_cropped_adjusted.png
- 10cm0.1/10_0.1101_cropped_cropped_cropped_adjusted.png
- 10cm0.1/10_0.1102_cropped_cropped_cropped_adjusted.png
- 10cm0.1/10_0.1103_cropped_cropped_cropped_adjusted.png
- 10cm0.1/10_0.1104_cropped_cropped_cropped_adjusted.png
- 10cm0.1/10_0.1105_cropped_cropped_cropped_adjusted.png
- 10cm0.1/10_0.1113_cropped_cropped_adjusted.png
- 10cm0.1/10_0.1114_cropped_cropped_adjusted.png
- 10cm0.1/10_0.1115_cropped_cropped_adjusted.png
- 10cm0.1/10_0.1116_cropped_cropped_adjusted.png
- 10cm0.1/10_0.1117_cropped_cropped_adjusted.png
- 10cm0.1/10_0.1118_cropped_cropped_adjusted.png
- 10cm0.1/10_0.1119_cropped_cropped_adjusted.png
- 10cm0.1/10_0.1120_cropped_cropped_adjusted.png
- 10cm0.1/10_0.1121_cropped_cropped_adjusted.png
- 10cm0.1/10_0.1122_cropped_cropped_adjusted.png
- 10cm0.1/10_0.1123_cropped_cropped_adjusted.png
- 10cm0.1/10_0.1124_cropped_cropped_adjusted.png
- 10cm0.1/10_0.1125_cropped_cropped_adjusted.png
- 10cm0.1/10_0.1126_cropped_cropped_adjusted.png
- 10cm0.1/10_0.1127_cropped_cropped_adjusted.png
- 10cm0.1/10_0.1128_cropped_cropped_adjusted.png
- 10cm0.1/10_0.1129_cropped_cropped_adjusted.png
- 10cm0.1/10_0.1130_cropped_cropped_adjusted.png
- 10cm0.1/10_0.1131_cropped_cropped_adjusted.png
- 10cm0.1/10_0.1132_cropped_cropped_adjusted.png
- 10cm0.1/10_0.1133_cropped_cropped_adjusted.png
- 10cm0.1/10_0.1134_cropped_cropped_adjusted.png
- 10cm0.1/10_0.1135_cropped_cropped_adjusted.png
- 10cm0.1/10_0.1136_cropped_cropped_adjusted.png
- 10cm0.1/10_0.1137_cropped_cropped_adjusted.png
- 10cm0.1/10_0.1138_cropped_cropped_adjusted.png
- 10cm0.1/10_0.1139_cropped_cropped_adjusted.png
- 10cm0.1/10_0.1140_cropped_cropped_adjusted.png
- 10cm0.1/10_0.1141_cropped_cropped_adjusted.png
- 10cm0.1/10_0.1142_cropped_cropped_adjusted.png
- 10cm0.1/10_0.1143_cropped_cropped_adjusted.png
- 10cm0.1/10_0.1144_cropped_cropped_adjusted.png
- 10cm0.1/10_0.1145_cropped_cropped_adjusted.png
- 10cm0.1/10_0.1146_cropped_cropped_adjusted.png
- 10cm0.1/10_0.1147_cropped_cropped_adjusted.png
- 10cm0.1/10_0.1148_cropped_cropped_adjusted.png
- 10cm0.1/10_0.1149_cropped_cropped_adjusted.png
- 10cm0.1/10_0.1150_cropped_cropped_adjusted.png
- 10cm0.1/10_0.1151_cropped_cropped_adjusted.png
- 10cm0.1/10_0.1152_cropped_cropped_adjusted.png
- 10cm0.1/10_0.1153_cropped_cropped_adjusted.png
- 10cm0.1/10_0.1154_cropped_cropped_adjusted.png
- 10cm0.1/10_0.1155_cropped_cropped_adjusted.png
- 10cm0.1/10_0.1156_cropped_cropped_adjusted.png
- 10cm0.1/10_0.1157_cropped_cropped_adjusted.png
- 10cm0.1/10_0.1158_cropped_cropped_adjusted.png
- 10cm0.1/10_0.1159_cropped_cropped_adjusted.png
- 10cm0.1/10_0.1160_cropped_cropped_adjusted.png
- 10cm0.1/10_0.1161_cropped_cropped_adjusted.png
- 10cm0.1/10_0.1162_cropped_cropped_adjusted.png
- 10cm0.1/10_0.1163_cropped_cropped_adjusted.png
- 10cm0.1/10_0.1164_cropped_cropped_adjusted.png
- 10cm0.1/10_0.1165_cropped_cropped_adjusted.png
- 10cm0.1/10_0.1166_cropped_cropped_adjusted.png
- 10cm0.1/10_0.1167_cropped_cropped_adjusted.png
- 10cm0.1/10_0.1168_cropped_cropped_adjusted.png
- 10cm0.1/10_0.1168_cropped_cropped_cropped_adjusted.png
- 10cm0.1/10_0.1169_cropped_cropped_adjusted.png
- 10cm0.1/10_0.1170_cropped_cropped_adjusted.png
- 10cm0.1/10_0.1171_cropped_cropped_adjusted.png
- 10cm0.1/10_0.1172_cropped_cropped_adjusted.png
- 10cm0.1/10_0.1173_cropped_cropped_adjusted.png
- 10cm0.1/10_0.1174_cropped_cropped_adjusted.png
- 10cm0.1/10_0.1175_cropped_cropped_adjusted.png
- 10cm0.1/10_0.1176_cropped_cropped_adjusted.png
- 10cm0.1/10_0.1177_cropped_cropped_adjusted.png
- 10cm0.1/10_0.1178_cropped_cropped_adjusted.png
- 10cm0.1/10_0.1179_cropped_cropped_adjusted.png
- 10cm0.1/10_0.1180_cropped_cropped_adjusted.png
- 10cm0.1/10_0.1181_cropped_cropped_adjusted.png
- 10cm0.1/10_0.1182_cropped_cropped_adjusted.png
- 10cm0.1/10_0.1183_cropped_cropped_adjusted.png
- 10cm0.1/10_0.1184_cropped_cropped_adjusted.png
- 10cm0.1/10_0.1185_cropped_cropped_adjusted.png
- 10cm0.1/10_0.1186_cropped_cropped_adjusted.png
- 10cm0.1/10_0.1187_cropped_cropped_adjusted.png
- 10cm0.1/10_0.1188_cropped_cropped_adjusted.png
- 10cm0.15/
- 10cm0.15/10_0.15001_cropped_cropped_cropped_adjusted.png
- 10cm0.15/10_0.15002_cropped_cropped_cropped_adjusted.png
- 10cm0.15/10_0.15003_cropped_cropped_cropped_adjusted.png
- 10cm0.15/10_0.15004_cropped_cropped_cropped_adjusted.png
- 10cm0.15/10_0.15005_cropped_cropped_cropped_adjusted.png
- 10cm0.15/10_0.15006_cropped_cropped_cropped_adjusted.png
- 10cm0.15/10_0.15007_cropped_cropped_cropped_adjusted.png
- 10cm0.15/10_0.15008_cropped_cropped_cropped_adjusted.png
- 10cm0.15/10_0.15009_cropped_cropped_cropped_adjusted.png
- 10cm0.15/10_0.15010_cropped_cropped_cropped_adjusted.png
- 10cm0.15/10_0.15011_cropped_cropped_cropped_adjusted.png
- 10cm0.15/10_0.15012_cropped_cropped_cropped_adjusted.png
- 10cm0.15/10_0.15013_cropped_cropped_cropped_adjusted.png
- 10cm0.15/10_0.15014_cropped_cropped_cropped_adjusted.png
- 10cm0.15/10_0.15015_cropped_cropped_cropped_adjusted.png
- 10cm0.15/10_0.15016_cropped_cropped_cropped_adjusted.png
- 10cm0.15/10_0.15017_cropped_cropped_cropped_adjusted.png
- 10cm0.15/10_0.15018_cropped_cropped_cropped_adjusted.png
- 10cm0.15/10_0.15019_cropped_cropped_cropped_adjusted.png
- 10cm0.15/10_0.15020_cropped_cropped_cropped_adjusted.png
- 10cm0.15/10_0.15021_cropped_cropped_cropped_adjusted.png
- 10cm0.15/10_0.15022_cropped_cropped_cropped_adjusted.png
- 10cm0.15/10_0.15023_cropped_cropped_cropped_adjusted.png
- 10cm0.15/10_0.15024_cropped_cropped_cropped_adjusted.png
- 10cm0.15/10_0.15025_cropped_cropped_cropped_adjusted.png
- 10cm0.15/10_0.15026_cropped_cropped_cropped_adjusted.png
- 10cm0.15/10_0.15027_cropped_cropped_cropped_adjusted.png
- 10cm0.15/10_0.15028_cropped_cropped_cropped_adjusted.png
- 10cm0.15/10_0.15032_cropped_cropped_cropped_adjusted.png
- 10cm0.15/10_0.15033_cropped_cropped_cropped_adjusted.png
- 10cm0.15/10_0.15035_cropped_cropped_cropped_adjusted.png
- 10cm0.15/10_0.15036_cropped_cropped_cropped_adjusted.png
- 10cm0.15/10_0.15037_cropped_cropped_cropped_adjusted.png
- 10cm0.15/10_0.15038_cropped_cropped_cropped_adjusted.png
- 10cm0.15/10_0.15039_cropped_cropped_cropped_adjusted.png
- 10cm0.15/10_0.15040_cropped_cropped_cropped_adjusted.png
- 10cm0.15/10_0.15041_cropped_cropped_cropped_adjusted.png
- 10cm0.15/10_0.15042_cropped_cropped_cropped_adjusted.png
- 10cm0.15/10_0.15043_cropped_cropped_cropped_adjusted.png
- 10cm0.15/10_0.15044_cropped_cropped_cropped_adjusted.png
- 10cm0.15/10_0.15045_cropped_cropped_cropped_adjusted.png
- 10cm0.15/10_0.15046_cropped_cropped_cropped_adjusted.png
- 10cm0.15/10_0.15047_cropped_cropped_cropped_adjusted.png
- 10cm0.15/10_0.15048_cropped_cropped_cropped_adjusted.png
- 10cm0.15/10_0.15049_cropped_cropped_cropped_adjusted.png
- 10cm0.15/10_0.15050_cropped_cropped_cropped_adjusted.png
- 10cm0.15/10_0.15051_cropped_cropped_cropped_adjusted.png
- 10cm0.15/10_0.15052_cropped_cropped_cropped_adjusted.png
- 10cm0.15/10_0.15053_cropped_cropped_cropped_cropped_adjusted.png
- 10cm0.15/10_0.15054_cropped_cropped_cropped_cropped_adjusted.png
- 10cm0.15/10_0.15055_cropped_cropped_cropped_cropped_adjusted.png
- 10cm0.15/10_0.15056_cropped_cropped_cropped_cropped_adjusted.png
- 10cm0.15/10_0.15057_cropped_cropped_cropped_cropped_adjusted.png
- 10cm0.15/10_0.15058_cropped_cropped_cropped_cropped_adjusted.png
- 10cm0.15/10_0.15059_cropped_cropped_cropped_cropped_adjusted.png
- 10cm0.15/10_0.15060_cropped_cropped_cropped_cropped_adjusted.png
- 10cm0.15/10_0.15061_cropped_cropped_cropped_cropped_adjusted.png
- 10cm0.15/10_0.15062_cropped_cropped_cropped_cropped_adjusted.png
- 10cm0.15/10_0.15063_cropped_cropped_cropped_cropped_adjusted.png
- 10cm0.15/10_0.15064_cropped_cropped_cropped_cropped_adjusted.png
- 10cm0.15/10_0.15065_cropped_cropped_cropped_cropped_adjusted.png
- 10cm0.15/10_0.15066_cropped_cropped_cropped_cropped_adjusted.png
- 10cm0.15/10_0.15067_cropped_cropped_cropped_cropped_adjusted.png
- 10cm0.15/10_0.15068_cropped_cropped_cropped_cropped_adjusted.png
- 10cm0.15/10_0.15069_cropped_cropped_cropped_cropped_adjusted.png
- 10cm0.15/10_0.15070_cropped_cropped_cropped_cropped_adjusted.png
- 10cm0.15/10_0.15072_cropped_cropped_cropped_cropped_adjusted.png
- 10cm0.15/10_0.15073_cropped_cropped_cropped_cropped_adjusted.png
- 10cm0.15/10_0.15074_cropped_cropped_cropped_cropped_adjusted.png
- 10cm0.15/10_0.15080_cropped_cropped_cropped_cropped_adjusted.png
- 10cm0.15/10_0.15083_cropped_cropped_cropped_cropped_adjusted.png
- 10cm0.15/10_0.15084_cropped_cropped_cropped_cropped_adjusted.png
- 10cm0.15/10_0.15085_cropped_cropped_cropped_cropped_adjusted.png
- 10cm0.15/10_0.15086_cropped_cropped_cropped_cropped_adjusted.png
- 10cm0.15/10_0.15087_cropped_cropped_cropped_cropped_adjusted.png
- 10cm0.15/10_0.15088_cropped_cropped_cropped_cropped_adjusted.png
- 10cm0.15/10_0.15093_cropped_cropped_cropped_cropped_adjusted.png
- 10cm0.15/10_0.15097_cropped_cropped_cropped_cropped_adjusted.png
- 10cm0.15/10_0.15098_cropped_cropped_cropped_cropped_adjusted.png
- 10cm0.3/
- 10cm0.3/10_0.300_cropped_cropped_cropped_cropped_adjusted.png
- 10cm0.3/10_0.301_cropped_cropped_cropped_cropped_adjusted.png
- 10cm0.3/10_0.302_cropped_cropped_cropped_cropped_adjusted.png
- 10cm0.3/10_0.303_cropped_cropped_cropped_cropped_adjusted.png
- 10cm0.3/10_0.304_cropped_cropped_cropped_cropped_adjusted.png
- 10cm0.3/10_0.305_cropped_cropped_cropped_cropped_adjusted.png
- 10cm0.3/10_0.306_cropped_cropped_cropped_cropped_adjusted.png
- 10cm0.3/10_0.307_cropped_cropped_cropped_cropped_adjusted.png
- 10cm0.3/10_0.308_cropped_cropped_cropped_cropped_adjusted.png
- 10cm0.3/10_0.309_cropped_cropped_cropped_cropped_adjusted.png
- 10cm0.3/10_0.310_cropped_cropped_cropped_cropped_adjusted.png
- 10cm0.3/10_0.311_cropped_cropped_cropped_cropped_adjusted.png
- 10cm0.3/10_0.312_cropped_cropped_cropped_cropped_adjusted.png
- 10cm0.3/10_0.313_cropped_cropped_cropped_cropped_adjusted.png
- 10cm0.3/10_0.314_cropped_cropped_cropped_cropped_adjusted.png
- 10cm0.3/10_0.315_cropped_cropped_cropped_cropped_adjusted.png
- 10cm0.3/10_0.316_cropped_cropped_cropped_cropped_adjusted.png
- 10cm0.3/10_0.317_cropped_cropped_cropped_cropped_adjusted.png
- 10cm0.3/10_0.318_cropped_cropped_cropped_cropped_adjusted.png
- 10cm0.3/10_0.319_cropped_cropped_cropped_cropped_adjusted.png
- 10cm0.3/10_0.320_cropped_cropped_cropped_cropped_adjusted.png
- 10cm0.3/10_0.321_cropped_cropped_cropped_cropped_adjusted.png
- 10cm0.3/10_0.322_cropped_cropped_cropped_cropped_adjusted.png
- 10cm0.3/10_0.323_cropped_cropped_cropped_cropped_adjusted.png
- 10cm0.3/10_0.324_cropped_cropped_cropped_cropped_adjusted.png
- 10cm0.3/10_0.325_cropped_cropped_cropped_cropped_adjusted.png
- 10cm0.3/10_0.326_cropped_cropped_cropped_cropped_adjusted.png
- 10cm0.3/10_0.327_cropped_cropped_cropped_cropped_adjusted.png
- 10cm0.3/10_0.328_cropped_cropped_cropped_cropped_adjusted.png
- 10cm0.3/10_0.329_cropped_cropped_cropped_cropped_adjusted.png
- 10cm0.3/10_0.330_cropped_cropped_cropped_cropped_adjusted.png
- 10cm0.3/10_0.331_cropped_cropped_cropped_cropped_adjusted.png
- 10cm0.3/10_0.332_cropped_cropped_cropped_cropped_adjusted.png
- 10cm0.3/10_0.333_cropped_cropped_cropped_cropped_adjusted.png
- 10cm0.3/10_0.342_cropped_cropped_cropped_cropped_adjusted.png
- 10cm0.3/10_0.343_cropped_cropped_cropped_cropped_adjusted.png
[truncated: 1,691 more entries]
